# Supplementary material for: CRlncRC: a machine learning-based method for cancer-related long noncoding RNA identification using integrated features
Source: BMC Med Genomics. 2018 Dec 31;11(Suppl 6):120. doi: 10.1186/s12920-018-0436-9 (PMC6311943; doi:10.1186/s12920-018-0436-9)
Supplement: Supplementary file 1 — Positive lncRNA dataset. (XLSX 10 kb) [file 12920_2018_436_MOESM1_ESM.xlsx]

## Sheet: Sheet1
ENSG00000172965
ENSG00000177410
ENSG00000180139
ENSG00000186594
ENSG00000188185
ENSG00000196634
ENSG00000197989
ENSG00000203875
ENSG00000204054
ENSG00000205181
ENSG00000206573
ENSG00000212694
ENSG00000212766
ENSG00000215386
ENSG00000215458
ENSG00000222041
ENSG00000223414
ENSG00000223784
ENSG00000224189
ENSG00000224648
ENSG00000225269
ENSG00000225783
ENSG00000225880
ENSG00000225937
ENSG00000225969
ENSG00000225978
ENSG00000225988
ENSG00000226137
ENSG00000226363
ENSG00000226496
ENSG00000226629
ENSG00000226950
ENSG00000227373
ENSG00000227418
ENSG00000227456
ENSG00000228126
ENSG00000228288
ENSG00000228630
ENSG00000229140
ENSG00000230176
ENSG00000230316
ENSG00000230590
ENSG00000230724
ENSG00000230978
ENSG00000231265
ENSG00000231298
ENSG00000231690
ENSG00000231764
ENSG00000232688
ENSG00000232931
ENSG00000232956
ENSG00000233452
ENSG00000233705
ENSG00000234380
ENSG00000234912
ENSG00000236289
ENSG00000236830
ENSG00000237036
ENSG00000237424
ENSG00000237886
ENSG00000238057
ENSG00000240405
ENSG00000240498
ENSG00000240990
ENSG00000241472
ENSG00000242268
ENSG00000243766
ENSG00000244558
ENSG00000245146
ENSG00000245532
ENSG00000245694
ENSG00000246273
ENSG00000246582
ENSG00000246763
ENSG00000246985
ENSG00000247092
ENSG00000247844
ENSG00000248323
ENSG00000249073
ENSG00000249346
ENSG00000249375
ENSG00000249395
ENSG00000249550
ENSG00000249859
ENSG00000250584
ENSG00000251562
ENSG00000253438
ENSG00000253552
ENSG00000253716
ENSG00000255717
ENSG00000257167
ENSG00000257671
ENSG00000258667
ENSG00000258777
ENSG00000260032
ENSG00000260944
ENSG00000262117
ENSG00000265369
ENSG00000265933
ENSG00000266835
ENSG00000272168
ENSG00000272620
ENSG00000273129
ENSG00000166770
ENSG00000176840
ENSG00000177133
ENSG00000177640
ENSG00000183242
ENSG00000187621
ENSG00000214293
ENSG00000214548
ENSG00000223749
ENSG00000224220
ENSG00000224958
ENSG00000227060
ENSG00000227115
ENSG00000227954
ENSG00000232991
ENSG00000233237
ENSG00000233695
ENSG00000234492
ENSG00000234741
ENSG00000235947
ENSG00000236130
ENSG00000236914
ENSG00000237361
ENSG00000237499
ENSG00000241684
ENSG00000242385
ENSG00000243197
ENSG00000249082
ENSG00000249364
ENSG00000250056
ENSG00000251164
ENSG00000254615
ENSG00000255794
ENSG00000259104
ENSG00000259527
ENSG00000259641
ENSG00000259834
ENSG00000259974
ENSG00000260400
ENSG00000260455
ENSG00000265962
ENSG00000268388
ENSG00000270419
ENSG00000271086
ENSG00000272143
ENSG00000130600
ENSG00000214049
ENSG00000228223
ENSG00000229807
ENSG00000233429
ENSG00000234235
ENSG00000242808
ENSG00000246228
ENSG00000253352
ENSG00000258609
