# Supplementary material for: CRlncRC: a machine learning-based method for cancer-related long noncoding RNA identification using integrated features
Source: BMC Med Genomics. 2018 Dec 31;11(Suppl 6):120. doi: 10.1186/s12920-018-0436-9 (PMC6311943; doi:10.1186/s12920-018-0436-9)
Supplement: Supplementary file 3 — Features importance. (XLSX 11 kb) [file 12920_2018_436_MOESM3_ESM.xlsx]

## Sheet: Sheet1
Feature category	Feature name	Feature importance
expression (16)	prostate_gland	0.0131796
	lung	0.0126403
	testis	0.0125835
	thyroid_gland	0.0121292
	colon	0.011817
	lymph_node	0.0110767
	brain	0.011025
	kidney	0.0110015
	ovary	0.010343
	breast	0.00995624
	liver	0.00945695
	adipose_tissue	0.00911556
	adrenal_gland	0.00888218
	skeletal_muscle_tissue	0.0084307
	heart	0.00702737
	leukocyte	0.00696053
epigenetic (27)	genebody_H1hescH3k4me1	0.0216682
	genebody_H1hescH3k4me3	0.0164106
	TSS5k_K562H3k4me1	0.0157175
	genebody_Gm12878H3k4me1	0.0147414
	genebody_Gm12878H3k4me3	0.0143111
	TSS1k_K562H3k4me3	0.0139864
	genebody_K562H3k4me1	0.0139171
	genebody_Gm12878H3k27ac	0.0133682
	TSS5k_H1hescH3k27ac	0.0133335
	TSS5k_H1hescH3k4me3	0.0128447
	TSS5k_K562H3k27ac	0.0123687
	TSS5k_Gm12878H3k4me1	0.0119079
	TSS5k_Gm12878H3k4me3	0.0116136
	genebody_K562H3k27ac	0.011505
	TSS5k_K562H3k4me3	0.0114941
	genebody_K562H3k4me3	0.0114341
	TSS1k_H1hescH3k27ac	0.011431
	TSS5k_H1hescH3k4me1	0.0109524
	TSS5k_Gm12878H3k27ac	0.0106597
	genebody_H1hescH3k27ac	0.0102513
	TSS1k_Gm12878H3k27ac	0.0101737
	TSS1k_H1hescH3k4me1	0.00988873
	TSS1k_Gm12878H3k4me3	0.00974835
	TSS1k_Gm12878H3k4me1	0.00952965
	TSS1k_H1hescH3k4me3	0.00941144
	TSS1k_K562H3k27ac	0.00905302
	TSS1k_K562H3k4me1	0.00866443
genomic (18)	genebody_SINE	0.0219517
	intron_gc	0.0193203
	exon_phastCons20way	0.0163048
	genebody_LINE	0.0160761
	TSS5k_gc	0.0136503
	exon_gc	0.0132061
	TSS1k_phastCons20way	0.0121893
	genebody_LTR	0.011968
	genebody_gc	0.01184
	intron_phastCons20way	0.0116119
	TSS1k_SINE	0.0108422
	TSS1k_gc	0.0105339
	micropeptide_aa_avg	0.00862789
	TSS1k_LTR	0.00760631
	TSS1k_LINE	0.00687605
	host_miRNAs	0.00674675
	genebody_Satellite	0.00042649
	TSS1k_Satellite	0.00018315
network (24)	ERBB2	0.0199837
	CTNNB1	0.0171358
	CDKN2A	0.0158596
	SF3B1	0.0150641
	APC	0.014908
	hbm_cancer-protein_degree	0.0144765
	EGFR	0.0129295
	hbm_total_degree	0.0124721
	FBXW7	0.0124228
	RAC1	0.0123117
	U2AF1	0.0120051
	cancer-miRNA_targets	0.0115016
	IDH1	0.0113161
	miRNA_targets	0.0112827
	KRAS	0.0107963
	AKT1	0.010794
	HRAS	0.0106592
	BRAF	0.0105351
	NRAS	0.0104878
	H3F3A	0.0103169
	TP53	0.0102998
	PIK3CA	0.0102761
	GNAS	0.0100525
	PTEN	0.00957699
