# Supplementary material for: CRlncRC: a machine learning-based method for cancer-related long noncoding RNA identification using integrated features
Source: BMC Med Genomics. 2018 Dec 31;11(Suppl 6):120. doi: 10.1186/s12920-018-0436-9 (PMC6311943; doi:10.1186/s12920-018-0436-9)
Supplement: Supplementary file 4 — TANRIC lncRNA dataset. (XLSX 176 kb) [file 12920_2018_436_MOESM4_ESM.xlsx]

## Sheet: 工作表1
ENSG00000005206
ENSG00000031544
ENSG00000083622
ENSG00000088970
ENSG00000099869
ENSG00000100181
ENSG00000104691
ENSG00000110347
ENSG00000115934
ENSG00000117242
ENSG00000118412
ENSG00000122043
ENSG00000124835
ENSG00000124915
ENSG00000125514
ENSG00000125804
ENSG00000126005
ENSG00000129816
ENSG00000129845
ENSG00000130600
ENSG00000131007
ENSG00000131484
ENSG00000131538
ENSG00000131548
ENSG00000132204
ENSG00000132832
ENSG00000135253
ENSG00000136315
ENSG00000142396
ENSG00000144596
ENSG00000145063
ENSG00000146666
ENSG00000147753
ENSG00000147761
ENSG00000149656
ENSG00000152487
ENSG00000152931
ENSG00000153363
ENSG00000157152
ENSG00000157306
ENSG00000160336
ENSG00000162947
ENSG00000163364
ENSG00000163597
ENSG00000164621
ENSG00000166770
ENSG00000166917
ENSG00000167117
ENSG00000167355
ENSG00000167459
ENSG00000167912
ENSG00000168367
ENSG00000170161
ENSG00000170590
ENSG00000170846
ENSG00000170919
ENSG00000170983
ENSG00000171671
ENSG00000171889
ENSG00000172250
ENSG00000172965
ENSG00000173811
ENSG00000173867
ENSG00000174171
ENSG00000174365
ENSG00000174403
ENSG00000174680
ENSG00000175061
ENSG00000175147
ENSG00000175611
ENSG00000175699
ENSG00000175701
ENSG00000175772
ENSG00000175773
ENSG00000175873
ENSG00000175967
ENSG00000176075
ENSG00000176320
ENSG00000176395
ENSG00000176728
ENSG00000176754
ENSG00000176840
ENSG00000177112
ENSG00000177133
ENSG00000177337
ENSG00000177338
ENSG00000177369
ENSG00000177406
ENSG00000177410
ENSG00000177553
ENSG00000177640
ENSG00000177738
ENSG00000177757
ENSG00000177788
ENSG00000177822
ENSG00000177853
ENSG00000177993
ENSG00000178107
ENSG00000178130
ENSG00000178193
ENSG00000178248
ENSG00000178412
ENSG00000178440
ENSG00000178457
ENSG00000178803
ENSG00000178947
ENSG00000178977
ENSG00000179136
ENSG00000179141
ENSG00000179219
ENSG00000179406
ENSG00000179447
ENSG00000179452
ENSG00000179523
ENSG00000179676
ENSG00000179743
ENSG00000179818
ENSG00000179859
ENSG00000179935
ENSG00000180139
ENSG00000180279
ENSG00000180422
ENSG00000180458
ENSG00000180712
ENSG00000180769
ENSG00000180846
ENSG00000180910
ENSG00000181097
ENSG00000181123
ENSG00000181171
ENSG00000181211
ENSG00000181798
ENSG00000181800
ENSG00000181995
ENSG00000182021
ENSG00000182057
ENSG00000182109
ENSG00000182165
ENSG00000182310
ENSG00000182366
ENSG00000182376
ENSG00000182404
ENSG00000182586
ENSG00000182648
ENSG00000182873
ENSG00000183242
ENSG00000183385
ENSG00000183535
ENSG00000183674
ENSG00000183822
ENSG00000184068
ENSG00000184274
ENSG00000184324
ENSG00000184856
ENSG00000184991
ENSG00000185044
ENSG00000185168
ENSG00000185186
ENSG00000185203
ENSG00000185433
ENSG00000185495
ENSG00000185700
ENSG00000185837
ENSG00000185847
ENSG00000185904
ENSG00000186019
ENSG00000186056
ENSG00000186148
ENSG00000186369
ENSG00000186594
ENSG00000186615
ENSG00000186842
ENSG00000187012
ENSG00000187156
ENSG00000187229
ENSG00000187621
ENSG00000187904
ENSG00000187979
ENSG00000188185
ENSG00000188206
ENSG00000188338
ENSG00000188365
ENSG00000188424
ENSG00000188477
ENSG00000188525
ENSG00000188585
ENSG00000188660
ENSG00000188693
ENSG00000188825
ENSG00000189149
ENSG00000189196
ENSG00000189223
ENSG00000189229
ENSG00000189238
ENSG00000189295
ENSG00000189419
ENSG00000196243
ENSG00000196273
ENSG00000196295
ENSG00000196364
ENSG00000196421
ENSG00000196553
ENSG00000196559
ENSG00000196566
ENSG00000196589
ENSG00000196634
ENSG00000196668
ENSG00000196696
ENSG00000196756
ENSG00000196810
ENSG00000196893
ENSG00000196951
ENSG00000196960
ENSG00000196972
ENSG00000197085
ENSG00000197099
ENSG00000197176
ENSG00000197210
ENSG00000197251
ENSG00000197291
ENSG00000197308
ENSG00000197332
ENSG00000197462
ENSG00000197463
ENSG00000197503
ENSG00000197558
ENSG00000197585
ENSG00000197644
ENSG00000197670
ENSG00000197813
ENSG00000197934
ENSG00000197989
ENSG00000198106
ENSG00000198221
ENSG00000198358
ENSG00000198468
ENSG00000198491
ENSG00000198547
ENSG00000198671
ENSG00000203258
ENSG00000203266
ENSG00000203279
ENSG00000203280
ENSG00000203288
ENSG00000203307
ENSG00000203321
ENSG00000203325
ENSG00000203327
ENSG00000203335
ENSG00000203356
ENSG00000203362
ENSG00000203364
ENSG00000203372
ENSG00000203386
ENSG00000203395
ENSG00000203402
ENSG00000203434
ENSG00000203441
ENSG00000203446
ENSG00000203496
ENSG00000203497
ENSG00000203498
ENSG00000203499
ENSG00000203506
ENSG00000203520
ENSG00000203527
ENSG00000203565
ENSG00000203585
ENSG00000203588
ENSG00000203593
ENSG00000203601
ENSG00000203605
ENSG00000203620
ENSG00000203635
ENSG00000203643
ENSG00000203645
ENSG00000203650
ENSG00000203688
ENSG00000203706
ENSG00000203709
ENSG00000203721
ENSG00000203729
ENSG00000203739
ENSG00000203801
ENSG00000203808
ENSG00000203809
ENSG00000203849
ENSG00000203865
ENSG00000203875
ENSG00000203886
ENSG00000203897
ENSG00000203900
ENSG00000203971
ENSG00000203987
ENSG00000203999
ENSG00000204011
ENSG00000204044
ENSG00000204054
ENSG00000204055
ENSG00000204091
ENSG00000204092
ENSG00000204110
ENSG00000204117
ENSG00000204119
ENSG00000204148
ENSG00000204187
ENSG00000204241
ENSG00000204250
ENSG00000204272
ENSG00000204277
ENSG00000204362
ENSG00000204380
ENSG00000204460
ENSG00000204528
ENSG00000204581
ENSG00000204588
ENSG00000204603
ENSG00000204623
ENSG00000204625
ENSG00000204666
ENSG00000204684
ENSG00000204685
ENSG00000204706
ENSG00000204754
ENSG00000204758
ENSG00000204791
ENSG00000204792
ENSG00000204802
ENSG00000204815
ENSG00000204832
ENSG00000204837
ENSG00000204844
ENSG00000204860
ENSG00000204929
ENSG00000204934
ENSG00000204949
ENSG00000204971
ENSG00000204990
ENSG00000205015
ENSG00000205037
ENSG00000205041
ENSG00000205054
ENSG00000205056
ENSG00000205181
ENSG00000205231
ENSG00000205266
ENSG00000205293
ENSG00000205325
ENSG00000205396
ENSG00000205414
ENSG00000205424
ENSG00000205444
ENSG00000205452
ENSG00000205488
ENSG00000205500
ENSG00000205537
ENSG00000205559
ENSG00000205562
ENSG00000205611
ENSG00000205622
ENSG00000205628
ENSG00000205632
ENSG00000205634
ENSG00000205636
ENSG00000205653
ENSG00000205662
ENSG00000205663
ENSG00000205682
ENSG00000205696
ENSG00000205786
ENSG00000205830
ENSG00000205837
ENSG00000205865
ENSG00000205866
ENSG00000205885
ENSG00000205890
ENSG00000205913
ENSG00000205959
ENSG00000206028
ENSG00000206062
ENSG00000206113
ENSG00000206114
ENSG00000206129
ENSG00000206140
ENSG00000206142
ENSG00000206176
ENSG00000206187
ENSG00000206195
ENSG00000206249
ENSG00000206337
ENSG00000206417
ENSG00000206552
ENSG00000206567
ENSG00000206573
ENSG00000207955
ENSG00000211683
ENSG00000212163
ENSG00000212552
ENSG00000212663
ENSG00000212694
ENSG00000212766
ENSG00000212855
ENSG00000212856
ENSG00000212930
ENSG00000212939
ENSG00000212978
ENSG00000213279
ENSG00000213373
ENSG00000213468
ENSG00000213742
ENSG00000213793
ENSG00000213863
ENSG00000213904
ENSG00000213963
ENSG00000213971
ENSG00000213981
ENSG00000213994
ENSG00000214039
ENSG00000214043
ENSG00000214049
ENSG00000214105
ENSG00000214145
ENSG00000214146
ENSG00000214184
ENSG00000214293
ENSG00000214347
ENSG00000214353
ENSG00000214381
ENSG00000214401
ENSG00000214407
ENSG00000214432
ENSG00000214546
ENSG00000214548
ENSG00000214559
ENSG00000214614
ENSG00000214650
ENSG00000214691
ENSG00000214719
ENSG00000214725
ENSG00000214733
ENSG00000214770
ENSG00000214772
ENSG00000214773
ENSG00000214783
ENSG00000214797
ENSG00000214803
ENSG00000214837
ENSG00000214851
ENSG00000214870
ENSG00000214888
ENSG00000214894
ENSG00000214915
ENSG00000214922
ENSG00000214942
ENSG00000214955
ENSG00000214970
ENSG00000214986
ENSG00000215022
ENSG00000215023
ENSG00000215039
ENSG00000215068
ENSG00000215112
ENSG00000215117
ENSG00000215159
ENSG00000215162
ENSG00000215190
ENSG00000215196
ENSG00000215231
ENSG00000215241
ENSG00000215244
ENSG00000215246
ENSG00000215256
ENSG00000215304
ENSG00000215374
ENSG00000215386
ENSG00000215394
ENSG00000215403
ENSG00000215417
ENSG00000215424
ENSG00000215447
ENSG00000215458
ENSG00000215483
ENSG00000215498
ENSG00000215533
ENSG00000215560
ENSG00000215692
ENSG00000215765
ENSG00000215769
ENSG00000215808
ENSG00000215841
ENSG00000215859
ENSG00000215863
ENSG00000215866
ENSG00000215869
ENSG00000215881
ENSG00000215908
ENSG00000216863
ENSG00000217258
ENSG00000217576
ENSG00000218018
ENSG00000218109
ENSG00000218510
ENSG00000218839
ENSG00000219159
ENSG00000219410
ENSG00000219445
ENSG00000219665
ENSG00000219926
ENSG00000220161
ENSG00000220908
ENSG00000220925
ENSG00000221571
ENSG00000221817
ENSG00000222030
ENSG00000222032
ENSG00000222035
ENSG00000222041
ENSG00000222042
ENSG00000222043
ENSG00000222044
ENSG00000223342
ENSG00000223344
ENSG00000223351
ENSG00000223356
ENSG00000223358
ENSG00000223360
ENSG00000223373
ENSG00000223374
ENSG00000223379
ENSG00000223380
ENSG00000223381
ENSG00000223382
ENSG00000223387
ENSG00000223390
ENSG00000223392
ENSG00000223393
ENSG00000223396
ENSG00000223400
ENSG00000223401
ENSG00000223403
ENSG00000223404
ENSG00000223408
ENSG00000223410
ENSG00000223414
ENSG00000223430
ENSG00000223432
ENSG00000223436
ENSG00000223438
ENSG00000223440
ENSG00000223442
ENSG00000223446
ENSG00000223458
ENSG00000223461
ENSG00000223462
ENSG00000223466
ENSG00000223469
ENSG00000223470
ENSG00000223473
ENSG00000223475
ENSG00000223477
ENSG00000223478
ENSG00000223479
ENSG00000223482
ENSG00000223485
ENSG00000223486
ENSG00000223487
ENSG00000223492
ENSG00000223502
ENSG00000223504
ENSG00000223511
ENSG00000223516
ENSG00000223517
ENSG00000223522
ENSG00000223523
ENSG00000223525
ENSG00000223528
ENSG00000223530
ENSG00000223536
ENSG00000223537
ENSG00000223542
ENSG00000223546
ENSG00000223548
ENSG00000223552
ENSG00000223554
ENSG00000223561
ENSG00000223562
ENSG00000223563
ENSG00000223571
ENSG00000223573
ENSG00000223576
ENSG00000223579
ENSG00000223581
ENSG00000223586
ENSG00000223587
ENSG00000223597
ENSG00000223598
ENSG00000223608
ENSG00000223617
ENSG00000223623
ENSG00000223626
ENSG00000223631
ENSG00000223633
ENSG00000223634
ENSG00000223635
ENSG00000223641
ENSG00000223642
ENSG00000223643
ENSG00000223646
ENSG00000223647
ENSG00000223652
ENSG00000223653
ENSG00000223659
ENSG00000223660
ENSG00000223662
ENSG00000223665
ENSG00000223669
ENSG00000223675
ENSG00000223678
ENSG00000223685
ENSG00000223692
ENSG00000223695
ENSG00000223697
ENSG00000223701
ENSG00000223704
ENSG00000223711
ENSG00000223714
ENSG00000223715
ENSG00000223716
ENSG00000223720
ENSG00000223725
ENSG00000223726
ENSG00000223727
ENSG00000223729
ENSG00000223732
ENSG00000223734
ENSG00000223742
ENSG00000223745
ENSG00000223749
ENSG00000223751
ENSG00000223754
ENSG00000223759
ENSG00000223761
ENSG00000223764
ENSG00000223765
ENSG00000223768
ENSG00000223770
ENSG00000223774
ENSG00000223779
ENSG00000223781
ENSG00000223783
ENSG00000223784
ENSG00000223786
ENSG00000223791
ENSG00000223795
ENSG00000223797
ENSG00000223799
ENSG00000223800
ENSG00000223804
ENSG00000223806
ENSG00000223808
ENSG00000223809
ENSG00000223811
ENSG00000223812
ENSG00000223813
ENSG00000223815
ENSG00000223817
ENSG00000223821
ENSG00000223823
ENSG00000223826
ENSG00000223829
ENSG00000223831
ENSG00000223834
ENSG00000223838
ENSG00000223839
ENSG00000223842
ENSG00000223843
ENSG00000223850
ENSG00000223855
ENSG00000223859
ENSG00000223863
ENSG00000223870
ENSG00000223872
ENSG00000223880
ENSG00000223881
ENSG00000223882
ENSG00000223883
ENSG00000223884
ENSG00000223891
ENSG00000223901
ENSG00000223906
ENSG00000223907
ENSG00000223910
ENSG00000223911
ENSG00000223914
ENSG00000223923
ENSG00000223929
ENSG00000223930
ENSG00000223935
ENSG00000223941
ENSG00000223942
ENSG00000223944
ENSG00000223946
ENSG00000223949
ENSG00000223956
ENSG00000223960
ENSG00000223966
ENSG00000223969
ENSG00000223975
ENSG00000223979
ENSG00000223985
ENSG00000223991
ENSG00000223993
ENSG00000223999
ENSG00000224000
ENSG00000224008
ENSG00000224015
ENSG00000224017
ENSG00000224018
ENSG00000224020
ENSG00000224023
ENSG00000224027
ENSG00000224028
ENSG00000224029
ENSG00000224031
ENSG00000224032
ENSG00000224034
ENSG00000224037
ENSG00000224038
ENSG00000224043
ENSG00000224046
ENSG00000224048
ENSG00000224049
ENSG00000224050
ENSG00000224057
ENSG00000224063
ENSG00000224074
ENSG00000224075
ENSG00000224077
ENSG00000224078
ENSG00000224079
ENSG00000224081
ENSG00000224086
ENSG00000224087
ENSG00000224090
ENSG00000224091
ENSG00000224093
ENSG00000224095
ENSG00000224099
ENSG00000224100
ENSG00000224101
ENSG00000224107
ENSG00000224116
ENSG00000224122
ENSG00000224127
ENSG00000224128
ENSG00000224137
ENSG00000224138
ENSG00000224141
ENSG00000224142
ENSG00000224149
ENSG00000224157
ENSG00000224164
ENSG00000224165
ENSG00000224167
ENSG00000224173
ENSG00000224174
ENSG00000224177
ENSG00000224184
ENSG00000224187
ENSG00000224189
ENSG00000224190
ENSG00000224192
ENSG00000224194
ENSG00000224198
ENSG00000224204
ENSG00000224209
ENSG00000224216
ENSG00000224218
ENSG00000224220
ENSG00000224222
ENSG00000224223
ENSG00000224228
ENSG00000224231
ENSG00000224235
ENSG00000224238
ENSG00000224239
ENSG00000224243
ENSG00000224247
ENSG00000224250
ENSG00000224251
ENSG00000224257
ENSG00000224259
ENSG00000224260
ENSG00000224265
ENSG00000224267
ENSG00000224269
ENSG00000224271
ENSG00000224272
ENSG00000224276
ENSG00000224277
ENSG00000224281
ENSG00000224286
ENSG00000224292
ENSG00000224294
ENSG00000224298
ENSG00000224301
ENSG00000224303
ENSG00000224307
ENSG00000224308
ENSG00000224310
ENSG00000224311
ENSG00000224318
ENSG00000224322
ENSG00000224326
ENSG00000224329
ENSG00000224330
ENSG00000224342
ENSG00000224347
ENSG00000224349
ENSG00000224356
ENSG00000224358
ENSG00000224359
ENSG00000224363
ENSG00000224371
ENSG00000224374
ENSG00000224375
ENSG00000224376
ENSG00000224382
ENSG00000224384
ENSG00000224387
ENSG00000224391
ENSG00000224394
ENSG00000224397
ENSG00000224400
ENSG00000224404
ENSG00000224405
ENSG00000224406
ENSG00000224409
ENSG00000224413
ENSG00000224417
ENSG00000224418
ENSG00000224424
ENSG00000224429
ENSG00000224441
ENSG00000224445
ENSG00000224459
ENSG00000224460
ENSG00000224467
ENSG00000224468
ENSG00000224477
ENSG00000224478
ENSG00000224481
ENSG00000224490
ENSG00000224500
ENSG00000224504
ENSG00000224505
ENSG00000224506
ENSG00000224509
ENSG00000224511
ENSG00000224513
ENSG00000224514
ENSG00000224515
ENSG00000224517
ENSG00000224521
ENSG00000224525
ENSG00000224532
ENSG00000224533
ENSG00000224535
ENSG00000224536
ENSG00000224541
ENSG00000224549
ENSG00000224559
ENSG00000224563
ENSG00000224565
ENSG00000224568
ENSG00000224574
ENSG00000224577
ENSG00000224582
ENSG00000224583
ENSG00000224592
ENSG00000224595
ENSG00000224596
ENSG00000224597
ENSG00000224605
ENSG00000224606
ENSG00000224609
ENSG00000224610
ENSG00000224612
ENSG00000224613
ENSG00000224614
ENSG00000224616
ENSG00000224621
ENSG00000224623
ENSG00000224626
ENSG00000224635
ENSG00000224638
ENSG00000224643
ENSG00000224644
ENSG00000224648
ENSG00000224649
ENSG00000224652
ENSG00000224655
ENSG00000224658
ENSG00000224660
ENSG00000224666
ENSG00000224671
ENSG00000224687
ENSG00000224691
ENSG00000224698
ENSG00000224699
ENSG00000224700
ENSG00000224702
ENSG00000224707
ENSG00000224711
ENSG00000224713
ENSG00000224714
ENSG00000224715
ENSG00000224717
ENSG00000224718
ENSG00000224721
ENSG00000224729
ENSG00000224731
ENSG00000224733
ENSG00000224738
ENSG00000224739
ENSG00000224743
ENSG00000224745
ENSG00000224746
ENSG00000224750
ENSG00000224758
ENSG00000224761
ENSG00000224764
ENSG00000224765
ENSG00000224771
ENSG00000224788
ENSG00000224789
ENSG00000224790
ENSG00000224794
ENSG00000224795
ENSG00000224799
ENSG00000224804
ENSG00000224805
ENSG00000224808
ENSG00000224810
ENSG00000224812
ENSG00000224814
ENSG00000224817
ENSG00000224818
ENSG00000224819
ENSG00000224821
ENSG00000224822
ENSG00000224825
ENSG00000224832
ENSG00000224842
ENSG00000224843
ENSG00000224844
ENSG00000224846
ENSG00000224848
ENSG00000224849
ENSG00000224850
ENSG00000224851
ENSG00000224853
ENSG00000224855
ENSG00000224857
ENSG00000224863
ENSG00000224865
ENSG00000224871
ENSG00000224875
ENSG00000224876
ENSG00000224879
ENSG00000224883
ENSG00000224884
ENSG00000224885
ENSG00000224888
ENSG00000224893
ENSG00000224897
ENSG00000224899
ENSG00000224901
ENSG00000224905
ENSG00000224910
ENSG00000224914
ENSG00000224918
ENSG00000224919
ENSG00000224922
ENSG00000224924
ENSG00000224930
ENSG00000224932
ENSG00000224933
ENSG00000224934
ENSG00000224935
ENSG00000224939
ENSG00000224943
ENSG00000224944
ENSG00000224945
ENSG00000224950
ENSG00000224957
ENSG00000224958
ENSG00000224959
ENSG00000224961
ENSG00000224965
ENSG00000224968
ENSG00000224969
ENSG00000224970
ENSG00000224972
ENSG00000224973
ENSG00000224975
ENSG00000224977
ENSG00000224984
ENSG00000224985
ENSG00000224989
ENSG00000224992
ENSG00000224995
ENSG00000225000
ENSG00000225002
ENSG00000225006
ENSG00000225007
ENSG00000225012
ENSG00000225028
ENSG00000225030
ENSG00000225032
ENSG00000225037
ENSG00000225039
ENSG00000225044
ENSG00000225050
ENSG00000225056
ENSG00000225057
ENSG00000225058
ENSG00000225063
ENSG00000225064
ENSG00000225070
ENSG00000225075
ENSG00000225076
ENSG00000225077
ENSG00000225083
ENSG00000225084
ENSG00000225085
ENSG00000225087
ENSG00000225092
ENSG00000225096
ENSG00000225102
ENSG00000225105
ENSG00000225106
ENSG00000225107
ENSG00000225111
ENSG00000225112
ENSG00000225113
ENSG00000225126
ENSG00000225127
ENSG00000225128
ENSG00000225129
ENSG00000225138
ENSG00000225140
ENSG00000225144
ENSG00000225146
ENSG00000225148
ENSG00000225152
ENSG00000225156
ENSG00000225163
ENSG00000225166
ENSG00000225172
ENSG00000225173
ENSG00000225174
ENSG00000225177
ENSG00000225179
ENSG00000225180
ENSG00000225181
ENSG00000225187
ENSG00000225194
ENSG00000225195
ENSG00000225203
ENSG00000225205
ENSG00000225206
ENSG00000225208
ENSG00000225209
ENSG00000225210
ENSG00000225213
ENSG00000225214
ENSG00000225216
ENSG00000225218
ENSG00000225226
ENSG00000225230
ENSG00000225231
ENSG00000225233
ENSG00000225234
ENSG00000225235
ENSG00000225243
ENSG00000225249
ENSG00000225255
ENSG00000225258
ENSG00000225263
ENSG00000225265
ENSG00000225269
ENSG00000225278
ENSG00000225279
ENSG00000225280
ENSG00000225284
ENSG00000225285
ENSG00000225292
ENSG00000225298
ENSG00000225299
ENSG00000225300
ENSG00000225302
ENSG00000225303
ENSG00000225311
ENSG00000225313
ENSG00000225315
ENSG00000225316
ENSG00000225321
ENSG00000225325
ENSG00000225328
ENSG00000225329
ENSG00000225330
ENSG00000225331
ENSG00000225334
ENSG00000225335
ENSG00000225337
ENSG00000225341
ENSG00000225342
ENSG00000225350
ENSG00000225353
ENSG00000225359
ENSG00000225361
ENSG00000225365
ENSG00000225376
ENSG00000225377
ENSG00000225378
ENSG00000225383
ENSG00000225386
ENSG00000225387
ENSG00000225391
ENSG00000225393
ENSG00000225396
ENSG00000225407
ENSG00000225408
ENSG00000225411
ENSG00000225413
ENSG00000225417
ENSG00000225420
ENSG00000225421
ENSG00000225424
ENSG00000225427
ENSG00000225431
ENSG00000225434
ENSG00000225437
ENSG00000225439
ENSG00000225442
ENSG00000225444
ENSG00000225446
ENSG00000225457
ENSG00000225458
ENSG00000225465
ENSG00000225470
ENSG00000225472
ENSG00000225473
ENSG00000225479
ENSG00000225484
ENSG00000225488
ENSG00000225489
ENSG00000225490
ENSG00000225493
ENSG00000225497
ENSG00000225498
ENSG00000225506
ENSG00000225511
ENSG00000225518
ENSG00000225519
ENSG00000225520
ENSG00000225521
ENSG00000225527
ENSG00000225528
ENSG00000225532
ENSG00000225535
ENSG00000225537
ENSG00000225539
ENSG00000225541
ENSG00000225542
ENSG00000225545
ENSG00000225546
ENSG00000225548
ENSG00000225552
ENSG00000225554
ENSG00000225555
ENSG00000225559
ENSG00000225560
ENSG00000225561
ENSG00000225563
ENSG00000225564
ENSG00000225570
ENSG00000225572
ENSG00000225578
ENSG00000225579
ENSG00000225582
ENSG00000225588
ENSG00000225595
ENSG00000225597
ENSG00000225598
ENSG00000225602
ENSG00000225605
ENSG00000225606
ENSG00000225610
ENSG00000225611
ENSG00000225612
ENSG00000225613
ENSG00000225619
ENSG00000225620
ENSG00000225623
ENSG00000225626
ENSG00000225632
ENSG00000225637
ENSG00000225640
ENSG00000225643
ENSG00000225647
ENSG00000225649
ENSG00000225652
ENSG00000225655
ENSG00000225656
ENSG00000225657
ENSG00000225667
ENSG00000225670
ENSG00000225675
ENSG00000225676
ENSG00000225680
ENSG00000225684
ENSG00000225689
ENSG00000225703
ENSG00000225706
ENSG00000225708
ENSG00000225718
ENSG00000225721
ENSG00000225725
ENSG00000225730
ENSG00000225731
ENSG00000225733
ENSG00000225738
ENSG00000225742
ENSG00000225744
ENSG00000225745
ENSG00000225746
ENSG00000225750
ENSG00000225751
ENSG00000225752
ENSG00000225759
ENSG00000225760
ENSG00000225761
ENSG00000225762
ENSG00000225764
ENSG00000225765
ENSG00000225767
ENSG00000225768
ENSG00000225775
ENSG00000225778
ENSG00000225783
ENSG00000225785
ENSG00000225790
ENSG00000225791
ENSG00000225792
ENSG00000225793
ENSG00000225794
ENSG00000225798
ENSG00000225806
ENSG00000225807
ENSG00000225811
ENSG00000225815
ENSG00000225818
ENSG00000225819
ENSG00000225822
ENSG00000225826
ENSG00000225833
ENSG00000225836
ENSG00000225839
ENSG00000225850
ENSG00000225857
ENSG00000225860
ENSG00000225867
ENSG00000225868
ENSG00000225870
ENSG00000225872
ENSG00000225873
ENSG00000225877
ENSG00000225879
ENSG00000225880
ENSG00000225881
ENSG00000225882
ENSG00000225884
ENSG00000225886
ENSG00000225889
ENSG00000225891
ENSG00000225903
ENSG00000225905
ENSG00000225913
ENSG00000225914
ENSG00000225916
ENSG00000225919
ENSG00000225924
ENSG00000225929
ENSG00000225930
ENSG00000225931
ENSG00000225936
ENSG00000225937
ENSG00000225938
ENSG00000225942
ENSG00000225945
ENSG00000225946
ENSG00000225948
ENSG00000225952
ENSG00000225953
ENSG00000225956
ENSG00000225960
ENSG00000225963
ENSG00000225964
ENSG00000225969
ENSG00000225970
ENSG00000225973
ENSG00000225974
ENSG00000225975
ENSG00000225978
ENSG00000225979
ENSG00000225981
ENSG00000225982
ENSG00000225986
ENSG00000225988
ENSG00000226004
ENSG00000226005
ENSG00000226007
ENSG00000226009
ENSG00000226012
ENSG00000226017
ENSG00000226022
ENSG00000226026
ENSG00000226029
ENSG00000226031
ENSG00000226032
ENSG00000226037
ENSG00000226041
ENSG00000226043
ENSG00000226044
ENSG00000226047
ENSG00000226051
ENSG00000226053
ENSG00000226063
ENSG00000226067
ENSG00000226070
ENSG00000226078
ENSG00000226079
ENSG00000226083
ENSG00000226087
ENSG00000226088
ENSG00000226089
ENSG00000226091
ENSG00000226097
ENSG00000226101
ENSG00000226113
ENSG00000226115
ENSG00000226122
ENSG00000226125
ENSG00000226130
ENSG00000226133
ENSG00000226134
ENSG00000226137
ENSG00000226140
ENSG00000226149
ENSG00000226155
ENSG00000226159
ENSG00000226163
ENSG00000226167
ENSG00000226169
ENSG00000226172
ENSG00000226179
ENSG00000226181
ENSG00000226193
ENSG00000226194
ENSG00000226197
ENSG00000226200
ENSG00000226202
ENSG00000226203
ENSG00000226204
ENSG00000226206
ENSG00000226207
ENSG00000226208
ENSG00000226218
ENSG00000226235
ENSG00000226237
ENSG00000226238
ENSG00000226240
ENSG00000226245
ENSG00000226249
ENSG00000226250
ENSG00000226251
ENSG00000226258
ENSG00000226263
ENSG00000226266
ENSG00000226272
ENSG00000226276
ENSG00000226277
ENSG00000226281
ENSG00000226286
ENSG00000226287
ENSG00000226291
ENSG00000226296
ENSG00000226302
ENSG00000226304
ENSG00000226308
ENSG00000226310
ENSG00000226312
ENSG00000226317
ENSG00000226320
ENSG00000226323
ENSG00000226328
ENSG00000226330
ENSG00000226332
ENSG00000226334
ENSG00000226335
ENSG00000226337
ENSG00000226349
ENSG00000226352
ENSG00000226355
ENSG00000226362
ENSG00000226363
ENSG00000226367
ENSG00000226370
ENSG00000226374
ENSG00000226375
ENSG00000226376
ENSG00000226377
ENSG00000226380
ENSG00000226381
ENSG00000226383
ENSG00000226386
ENSG00000226387
ENSG00000226390
ENSG00000226398
ENSG00000226403
ENSG00000226409
ENSG00000226412
ENSG00000226416
ENSG00000226419
ENSG00000226423
ENSG00000226425
ENSG00000226426
ENSG00000226431
ENSG00000226433
ENSG00000226434
ENSG00000226438
ENSG00000226440
ENSG00000226441
ENSG00000226442
ENSG00000226445
ENSG00000226447
ENSG00000226453
ENSG00000226454
ENSG00000226455
ENSG00000226465
ENSG00000226471
ENSG00000226472
ENSG00000226476
ENSG00000226482
ENSG00000226484
ENSG00000226486
ENSG00000226487
ENSG00000226488
ENSG00000226496
ENSG00000226497
ENSG00000226505
ENSG00000226506
ENSG00000226508
ENSG00000226516
ENSG00000226519
ENSG00000226520
ENSG00000226522
ENSG00000226526
ENSG00000226527
ENSG00000226530
ENSG00000226533
ENSG00000226542
ENSG00000226548
ENSG00000226562
ENSG00000226566
ENSG00000226567
ENSG00000226571
ENSG00000226574
ENSG00000226576
ENSG00000226578
ENSG00000226581
ENSG00000226587
ENSG00000226594
ENSG00000226598
ENSG00000226599
ENSG00000226601
ENSG00000226604
ENSG00000226609
ENSG00000226619
ENSG00000226620
ENSG00000226622
ENSG00000226627
ENSG00000226629
ENSG00000226637
ENSG00000226640
ENSG00000226643
ENSG00000226645
ENSG00000226647
ENSG00000226648
ENSG00000226649
ENSG00000226655
ENSG00000226659
ENSG00000226661
ENSG00000226664
ENSG00000226667
ENSG00000226669
ENSG00000226673
ENSG00000226674
ENSG00000226676
ENSG00000226679
ENSG00000226680
ENSG00000226681
ENSG00000226684
ENSG00000226686
ENSG00000226688
ENSG00000226690
ENSG00000226694
ENSG00000226696
ENSG00000226699
ENSG00000226702
ENSG00000226706
ENSG00000226707
ENSG00000226708
ENSG00000226709
ENSG00000226711
ENSG00000226715
ENSG00000226716
ENSG00000226717
ENSG00000226722
ENSG00000226725
ENSG00000226733
ENSG00000226738
ENSG00000226739
ENSG00000226740
ENSG00000226741
ENSG00000226746
ENSG00000226747
ENSG00000226751
ENSG00000226752
ENSG00000226754
ENSG00000226756
ENSG00000226758
ENSG00000226759
ENSG00000226762
ENSG00000226764
ENSG00000226770
ENSG00000226771
ENSG00000226772
ENSG00000226779
ENSG00000226780
ENSG00000226782
ENSG00000226785
ENSG00000226786
ENSG00000226791
ENSG00000226792
ENSG00000226797
ENSG00000226798
ENSG00000226800
ENSG00000226803
ENSG00000226806
ENSG00000226808
ENSG00000226812
ENSG00000226813
ENSG00000226816
ENSG00000226819
ENSG00000226822
ENSG00000226824
ENSG00000226825
ENSG00000226828
ENSG00000226829
ENSG00000226833
ENSG00000226835
ENSG00000226842
ENSG00000226846
ENSG00000226851
ENSG00000226852
ENSG00000226853
ENSG00000226854
ENSG00000226856
ENSG00000226859
ENSG00000226861
ENSG00000226862
ENSG00000226864
ENSG00000226868
ENSG00000226869
ENSG00000226872
ENSG00000226876
ENSG00000226877
ENSG00000226883
ENSG00000226889
ENSG00000226890
ENSG00000226891
ENSG00000226897
ENSG00000226899
ENSG00000226900
ENSG00000226903
ENSG00000226904
ENSG00000226906
ENSG00000226913
ENSG00000226917
ENSG00000226919
ENSG00000226920
ENSG00000226921
ENSG00000226925
ENSG00000226927
ENSG00000226935
ENSG00000226938
ENSG00000226939
ENSG00000226944
ENSG00000226950
ENSG00000226953
ENSG00000226954
ENSG00000226956
ENSG00000226957
ENSG00000226963
ENSG00000226965
ENSG00000226968
ENSG00000226969
ENSG00000226978
ENSG00000226983
ENSG00000226985
ENSG00000226990
ENSG00000226992
ENSG00000226994
ENSG00000226995
ENSG00000226996
ENSG00000227005
ENSG00000227006
ENSG00000227007
ENSG00000227012
ENSG00000227014
ENSG00000227016
ENSG00000227017
ENSG00000227021
ENSG00000227028
ENSG00000227029
ENSG00000227033
ENSG00000227036
ENSG00000227039
ENSG00000227042
ENSG00000227043
ENSG00000227045
ENSG00000227047
ENSG00000227050
ENSG00000227053
ENSG00000227060
ENSG00000227061
ENSG00000227066
ENSG00000227068
ENSG00000227070
ENSG00000227071
ENSG00000227075
ENSG00000227076
ENSG00000227078
ENSG00000227082
ENSG00000227083
ENSG00000227084
ENSG00000227088
ENSG00000227089
ENSG00000227090
ENSG00000227091
ENSG00000227094
ENSG00000227098
ENSG00000227101
ENSG00000227107
ENSG00000227110
ENSG00000227112
ENSG00000227115
ENSG00000227116
ENSG00000227117
ENSG00000227121
ENSG00000227125
ENSG00000227128
ENSG00000227131
ENSG00000227135
ENSG00000227136
ENSG00000227139
ENSG00000227143
ENSG00000227145
ENSG00000227148
ENSG00000227150
ENSG00000227155
ENSG00000227157
ENSG00000227161
ENSG00000227165
ENSG00000227167
ENSG00000227169
ENSG00000227170
ENSG00000227172
ENSG00000227175
ENSG00000227181
ENSG00000227185
ENSG00000227186
ENSG00000227188
ENSG00000227189
ENSG00000227192
ENSG00000227193
ENSG00000227195
ENSG00000227197
ENSG00000227200
ENSG00000227206
ENSG00000227210
ENSG00000227213
ENSG00000227214
ENSG00000227215
ENSG00000227217
ENSG00000227218
ENSG00000227220
ENSG00000227227
ENSG00000227237
ENSG00000227240
ENSG00000227244
ENSG00000227245
ENSG00000227248
ENSG00000227252
ENSG00000227253
ENSG00000227256
ENSG00000227258
ENSG00000227260
ENSG00000227269
ENSG00000227274
ENSG00000227279
ENSG00000227282
ENSG00000227285
ENSG00000227290
ENSG00000227292
ENSG00000227293
ENSG00000227294
ENSG00000227297
ENSG00000227301
ENSG00000227303
ENSG00000227305
ENSG00000227306
ENSG00000227307
ENSG00000227308
ENSG00000227310
ENSG00000227313
ENSG00000227330
ENSG00000227332
ENSG00000227336
ENSG00000227338
ENSG00000227342
ENSG00000227352
ENSG00000227354
ENSG00000227355
ENSG00000227356
ENSG00000227359
ENSG00000227360
ENSG00000227363
ENSG00000227364
ENSG00000227365
ENSG00000227372
ENSG00000227373
ENSG00000227374
ENSG00000227375
ENSG00000227386
ENSG00000227388
ENSG00000227392
ENSG00000227398
ENSG00000227400
ENSG00000227403
ENSG00000227407
ENSG00000227409
ENSG00000227415
ENSG00000227418
ENSG00000227421
ENSG00000227431
ENSG00000227432
ENSG00000227438
ENSG00000227439
ENSG00000227455
ENSG00000227456
ENSG00000227459
ENSG00000227463
ENSG00000227466
ENSG00000227467
ENSG00000227468
ENSG00000227475
ENSG00000227477
ENSG00000227479
ENSG00000227480
ENSG00000227481
ENSG00000227482
ENSG00000227484
ENSG00000227485
ENSG00000227486
ENSG00000227487
ENSG00000227489
ENSG00000227492
ENSG00000227495
ENSG00000227496
ENSG00000227498
ENSG00000227502
ENSG00000227508
ENSG00000227509
ENSG00000227510
ENSG00000227512
ENSG00000227516
ENSG00000227517
ENSG00000227518
ENSG00000227519
ENSG00000227527
ENSG00000227528
ENSG00000227531
ENSG00000227533
ENSG00000227535
ENSG00000227540
ENSG00000227542
ENSG00000227543
ENSG00000227544
ENSG00000227549
ENSG00000227552
ENSG00000227554
ENSG00000227555
ENSG00000227562
ENSG00000227564
ENSG00000227574
ENSG00000227579
ENSG00000227588
ENSG00000227589
ENSG00000227591
ENSG00000227598
ENSG00000227599
ENSG00000227602
ENSG00000227603
ENSG00000227606
ENSG00000227610
ENSG00000227611
ENSG00000227617
ENSG00000227619
ENSG00000227627
ENSG00000227630
ENSG00000227634
ENSG00000227637
ENSG00000227640
ENSG00000227646
ENSG00000227658
ENSG00000227659
ENSG00000227660
ENSG00000227673
ENSG00000227674
ENSG00000227676
ENSG00000227678
ENSG00000227680
ENSG00000227681
ENSG00000227683
ENSG00000227685
ENSG00000227687
ENSG00000227695
ENSG00000227698
ENSG00000227702
ENSG00000227704
ENSG00000227705
ENSG00000227706
ENSG00000227708
ENSG00000227711
ENSG00000227712
ENSG00000227713
ENSG00000227716
ENSG00000227718
ENSG00000227719
ENSG00000227723
ENSG00000227726
ENSG00000227733
ENSG00000227734
ENSG00000227740
ENSG00000227741
ENSG00000227743
ENSG00000227744
ENSG00000227748
ENSG00000227757
ENSG00000227764
ENSG00000227769
ENSG00000227773
ENSG00000227803
ENSG00000227809
ENSG00000227811
ENSG00000227818
ENSG00000227824
ENSG00000227838
ENSG00000227844
ENSG00000227848
ENSG00000227851
ENSG00000227857
ENSG00000227863
ENSG00000227869
ENSG00000227877
ENSG00000227880
ENSG00000227885
ENSG00000227888
ENSG00000227893
ENSG00000227895
ENSG00000227896
ENSG00000227902
ENSG00000227906
ENSG00000227907
ENSG00000227908
ENSG00000227911
ENSG00000227912
ENSG00000227914
ENSG00000227917
ENSG00000227920
ENSG00000227925
ENSG00000227927
ENSG00000227929
ENSG00000227930
ENSG00000227932
ENSG00000227935
ENSG00000227938
ENSG00000227940
ENSG00000227945
ENSG00000227946
ENSG00000227947
ENSG00000227953
ENSG00000227954
ENSG00000227958
ENSG00000227959
ENSG00000227960
ENSG00000227963
ENSG00000227964
ENSG00000227981
ENSG00000227987
ENSG00000228005
ENSG00000228010
ENSG00000228013
ENSG00000228016
ENSG00000228021
ENSG00000228022
ENSG00000228027
ENSG00000228028
ENSG00000228031
ENSG00000228033
ENSG00000228035
ENSG00000228037
ENSG00000228043
ENSG00000228044
ENSG00000228048
ENSG00000228055
ENSG00000228058
ENSG00000228060
ENSG00000228061
ENSG00000228063
ENSG00000228064
ENSG00000228065
ENSG00000228067
ENSG00000228072
ENSG00000228073
ENSG00000228079
ENSG00000228082
ENSG00000228084
ENSG00000228086
ENSG00000228100
ENSG00000228105
ENSG00000228106
ENSG00000228107
ENSG00000228108
ENSG00000228109
ENSG00000228113
ENSG00000228115
ENSG00000228124
ENSG00000228126
ENSG00000228127
ENSG00000228133
ENSG00000228135
ENSG00000228136
ENSG00000228137
ENSG00000228139
ENSG00000228140
ENSG00000228141
ENSG00000228142
ENSG00000228150
ENSG00000228151
ENSG00000228153
ENSG00000228156
ENSG00000228159
ENSG00000228160
ENSG00000228162
ENSG00000228165
ENSG00000228172
ENSG00000228173
ENSG00000228174
ENSG00000228176
ENSG00000228189
ENSG00000228192
ENSG00000228201
ENSG00000228203
ENSG00000228204
ENSG00000228213
ENSG00000228214
ENSG00000228215
ENSG00000228216
ENSG00000228221
ENSG00000228222
ENSG00000228223
ENSG00000228226
ENSG00000228229
ENSG00000228231
ENSG00000228235
[truncated: 10,727 more rows]
