# Supplementary material for: CRlncRC: a machine learning-based method for cancer-related long noncoding RNA identification using integrated features
Source: BMC Med Genomics. 2018 Dec 31;11(Suppl 6):120. doi: 10.1186/s12920-018-0436-9 (PMC6311943; doi:10.1186/s12920-018-0436-9)
Supplement: Supplementary file 9 — Predict results. (XLSX 29 kb) [file 12920_2018_436_MOESM9_ESM.xlsx]

## Sheet: 工作表1
Query	Symbol	Name	Score
ENSG00000224597	SVIL-AS1	SVIL antisense RNA 1	0.601
ENSG00000235437	LINC01278	long intergenic non-protein coding RNA 1278	0.585
ENSG00000175061	LRRC75A-AS1	LRRC75A antisense RNA 1	0.574
ENSG00000234456	MAGI2-AS3	MAGI2 antisense RNA 3	0.573
ENSG00000182165	TP53TG1	TP53 target 1 (non-protein coding)	0.567
ENSG00000248092	NNT-AS1	NNT antisense RNA 1	0.567
ENSG00000253738	OTUD6B-AS1	OTUD6B antisense RNA 1 (head to head)	0.566
ENSG00000179523	EIF3J-AS1	EIF3J antisense RNA 1 (head to head)	0.563
ENSG00000258199	AC073896.4		0.562
ENSG00000215256	DHRS4-AS1	DHRS4 antisense RNA 1	0.559
ENSG00000235501	LOC729970	hCG2028352-like	0.557
ENSG00000272888	LINC01578	long intergenic non-protein coding RNA 1578	0.556
ENSG00000231721	LINC-PINT	long intergenic non-protein coding RNA, p53 induced transcript	0.555
ENSG00000230074	AL162231.2		0.555
ENSG00000249348	UGDH-AS1	UGDH antisense RNA 1	0.554
ENSG00000223891	OSER1-AS1	OSER1 antisense RNA 1 (head to head)	0.554
ENSG00000248275	TRIM52-AS1	TRIM52 antisense RNA 1 (head to head)	0.553
ENSG00000255248	MIR100HG	mir-100-let-7a-2-mir-125b-1 cluster host gene	0.55
ENSG00000258441	LINC00641	long intergenic non-protein coding RNA 641	0.55
ENSG00000246263	UBR5-AS1	UBR5 antisense RNA 1	0.548
ENSG00000228106	LOC102724017	uncharacterized LOC102724017	0.547
ENSG00000244879	GABPB1-AS1	GABPB1 antisense RNA 1	0.544
ENSG00000245937	LINC01184	long intergenic non-protein coding RNA 1184	0.544
ENSG00000254635	WAC-AS1	WAC antisense RNA 1 (head to head)	0.543
ENSG00000249614	AC074349.1		0.542
ENSG00000225733	FGD5-AS1	FGD5 antisense RNA 1	0.542
ENSG00000236859	NIFK-AS1	NIFK antisense RNA 1	0.541
ENSG00000247271	ZBED5-AS1	ZBED5 antisense RNA 1	0.541
ENSG00000269293	ZSCAN16-AS1	ZSCAN16 antisense RNA 1	0.541
ENSG00000234614	AL450992.2		0.54
ENSG00000257621	PSMA3-AS1	PSMA3 antisense RNA 1	0.54
ENSG00000225470	JPX	JPX transcript, XIST activator (non-protein coding)	0.539
ENSG00000268006	PTOV1-AS1	PTOV1 antisense RNA 1	0.539
ENSG00000242861	AL591895.1		0.539
ENSG00000264247	LINC00909	long intergenic non-protein coding RNA 909	0.538
ENSG00000223478	LOC100506100	uncharacterized LOC100506100	0.537
ENSG00000215039	CD27-AS1	CD27 antisense RNA 1	0.536
ENSG00000196810	CTBP1-AS2	CTBP1 antisense RNA 2 (head to head)	0.536
ENSG00000234608	MAPKAPK5-AS1	MAPKAPK5 antisense RNA 1	0.535
ENSG00000225377	NRSN2-AS1	NRSN2 antisense RNA 1	0.535
ENSG00000245556	SCAMP1-AS1	SCAMP1 antisense RNA 1	0.535
ENSG00000268087	AC008764.2		0.534
ENSG00000248508	SRP14-AS1	SRP14 antisense RNA1 (head to head)	0.534
ENSG00000259380	AC087473.1		0.534
ENSG00000247556	OIP5-AS1	OIP5 antisense RNA 1	0.534
ENSG00000266469	AC005288.1		0.533
ENSG00000263753	LINC00667	long intergenic non-protein coding RNA 667	0.533
ENSG00000242086	LINC00969	long intergenic non-protein coding RNA 969	0.532
ENSG00000249731	AC126768.3		0.532
ENSG00000226328	NUP50-AS1	NUP50 antisense RNA 1 (head to head)	0.532
ENSG00000245060	LINC00847	long intergenic non-protein coding RNA 847	0.532
ENSG00000245849	RAD51-AS1	RAD51 antisense RNA 1 (head to head)	0.531
ENSG00000264083	AC005899.1		0.531
ENSG00000273308	AC024560.3		0.53
ENSG00000229152	ANKRD10-IT1	ANKRD10 intronic transcript 1	0.53
ENSG00000163597	SNHG16	small nucleolar RNA host gene 16	0.529
ENSG00000269609	RPARP-AS1	RPARP antisense RNA 1	0.529
ENSG00000272368	AC074032.1		0.528
ENSG00000228794	LINC01128	long intergenic non-protein coding RNA 1128	0.527
ENSG00000254343	AC091563.1		0.527
ENSG00000253982	AC100810.1		0.526
ENSG00000267510	AC011451.1		0.526
ENSG00000224914	LINC00863	long intergenic non-protein coding RNA 863	0.526
ENSG00000241990	PRR34-AS1	PRR34 antisense RNA 1	0.526
ENSG00000233461	AL445524.1		0.525
ENSG00000269893	SNHG8	small nucleolar RNA host gene 8	0.524
ENSG00000246067	RAB30-AS1	RAB30 antisense RNA 1 (head to head)	0.524
ENSG00000265739	AC104984.3		0.524
ENSG00000260425	AL031709.1		0.522
ENSG00000234171	RNASEH1-AS1	RNASEH1 antisense RNA 1	0.522
ENSG00000251379	AC099550.1		0.521
ENSG00000251022	THAP9-AS1	THAP9 antisense RNA 1	0.521
ENSG00000226824	AC006001.2		0.521
ENSG00000257337	LOC283335	uncharacterized LOC283335	0.52
ENSG00000263847	AP005899.1		0.52
ENSG00000235823	OLMALINC	oligodendrocyte maturation-associated long intergenic non-coding RNA	0.52
ENSG00000269427	AC024075.3		0.52
ENSG00000225791	TRAM2-AS1	TRAM2 antisense RNA 1 (head to head)	0.519
ENSG00000238018	AC093110.1		0.519
ENSG00000260735	LOC100505915	uncharacterized LOC100505915	0.518
ENSG00000234160	AL513165.1		0.518
ENSG00000244733	AL132656.2		0.518
ENSG00000257698	AC084033.3		0.517
ENSG00000272462	U91328.2		0.516
ENSG00000233251	LOC100129434	uncharacterized LOC100129434	0.515
ENSG00000258824	AL122035.1		0.515
ENSG00000224032	EPB41L4A-AS1	EPB41L4A antisense RNA 1	0.514
ENSG00000269958	AL049840.4		0.514
ENSG00000254682	AP002387.1		0.514
ENSG00000246695	RASSF8-AS1	RASSF8 antisense RNA 1	0.514
ENSG00000223745	CCDC18-AS1	CCDC18 antisense RNA 1	0.513
ENSG00000267547	AC060766.4		0.513
ENSG00000260260	SNHG19	small nucleolar RNA host gene 19	0.512
ENSG00000223960	AC009948.1		0.511
ENSG00000267107	PCAT19	prostate cancer associated transcript 19 (non-protein coding)	0.511
ENSG00000261766	AC133550.2		0.511
ENSG00000196756	SNHG17	small nucleolar RNA host gene 17	0.51
ENSG00000267481	AC011477.2		0.507
ENSG00000218510	LINC00339	long intergenic non-protein coding RNA 339	0.507
ENSG00000240731	AL139287.1		0.507
ENSG00000230896	AL604028.1		0.506
ENSG00000232677	LINC00665	long intergenic non-protein coding RNA 665	0.506
ENSG00000230091	TMEM254-AS1	TMEM254 antisense RNA 1	0.506
ENSG00000261616	AC036108.3		0.506
ENSG00000237187	NR2F1-AS1	NR2F1 antisense RNA 1	0.505
ENSG00000259366	AC108449.2		0.504
ENSG00000268205	AC005261.2		0.504
ENSG00000259065	AC005520.2		0.504
ENSG00000245910	SNHG6	small nucleolar RNA host gene 6	0.504
ENSG00000246560	LOC105377348	uncharacterized LOC105377348	0.503
ENSG00000247828	TMEM161B-AS1	TMEM161B antisense RNA 1	0.502
ENSG00000204685	STARD7-AS1	STARD7 antisense RNA 1	0.502
ENSG00000261474	AC026471.4		0.502
ENSG00000260891	AC020978.4		0.502
ENSG00000267321	LINC02001	long intergenic non-protein coding RNA 2001	0.502
ENSG00000261216	AC007216.2		0.501
ENSG00000239569	KMT2E-AS1	KMT2E antisense RNA 1 (head to head)	0.501
ENSG00000229847	EMX2OS	EMX2 opposite strand/antisense RNA	0.501
ENSG00000270223			0.501
ENSG00000170846	AC093323.1		0.501
ENSG00000180769	WDFY3-AS2	WDFY3 antisense RNA 2	0.501
