# Supplementary material for: CRlncRC: a machine learning-based method for cancer-related long noncoding RNA identification using integrated features
Source: BMC Med Genomics. 2018 Dec 31;11(Suppl 6):120. doi: 10.1186/s12920-018-0436-9 (PMC6311943; doi:10.1186/s12920-018-0436-9)
Supplement: Supplementary file 10 — Cancer-related lncRNA Papers. (XLSX 326 kb) [file 12920_2018_436_MOESM10_ESM.xlsx]

## Sheet: 工作表1
Title	Description	ShortDetails	PMID
Extraordinary Cancer Epigenomics: Thinking Outside the Classical Coding and Promoter Box.	Murtha M, Esteller M.	Trends Cancer. 2016	28741488
A computationally constructed ceRNA interaction network based on a comparison of the SHEE and SHEEC cell lines.	Sun J, Yan J, Yuan X, Yang R, Dan T, Wang X, Kong G, Gao S.	Cell Mol Biol Lett. 2016	28536623
Expression and functional role of long non-coding RNA AFAP1-AS1 in ovarian cancer.	Yang SL, Lin RX, Si LH, Cui MH, Zhang XW, Fan LM.	Eur Rev Med Pharmacol Sci. 2016	28051261
Aberrant Expression Profile of Long Noncoding RNA in Human Sinonasal Squamous Cell Carcinoma by Microarray Analysis.	Meng LZ, Fang JG, Sun JW, Yang F, Wei YX.	Biomed Res Int. 2016	28044124
Integrated Analysis of Long Noncoding RNA and mRNA Expression Profile in Advanced Laryngeal Squamous Cell Carcinoma.	Feng L, Wang R, Lian M, Ma H, He N, Liu H, Wang H, Fang J.	PLoS One. 2016	28033431
Circulating Long Non-Coding RNAs Act as Biomarkers for Predicting 131I Uptake and Mortality in Papillary Thyroid Cancer Patients with Lung Metastases.	Qiu ZL, Shen CT, Sun ZK, Wei WJ, Zhang XY, Song HJ, Luo QY.	Cell Physiol Biochem. 2016	27997908
Overexpression of lncRNA H19/miR-675 promotes tumorigenesis in head and neck squamous cell carcinoma.	Guan GF, Zhang DJ, Wen LJ, Xin D, Liu Y, Yu DJ, Su K, Zhu L, Guo YY, Wang K.	Int J Med Sci. 2016	27994496
Long Noncoding RNA Highly Up-regulated in Liver Cancer Predicts Unfavorable Outcome and Regulates Metastasis by MMPs in Triple-negative Breast Cancer.	Shi F, Xiao F, Ding P, Qin H, Huang R.	Arch Med Res. 2016	27986124
Knockdown of Long Non-Coding RNA UCA1 Increases the Tamoxifen Sensitivity of Breast Cancer Cells through Inhibition of Wnt/尾-Catenin Pathway.	Liu H, Wang G, Yang L, Qu J, Yang Z, Zhou X.	PLoS One. 2016	27977766
A Feed-Forward Regulatory Loop between HuR and the Long Noncoding RNA HOTAIR Promotes Head and Neck Squamous Cell Carcinoma Progression and Metastasis.	Xu CZ, Jiang C, Wu Q, Liu L, Yan X, Shi R.	Cell Physiol Biochem. 2016	27941336
Aberrant DNA hypermethylation-silenced SOX21-AS1 gene expression and its clinical importance in oral cancer.	Yang CM, Wang TH, Chen HC, Li SC, Lee MC, Liou HH, Liu PF, Tseng YK, Shiue YL, Ger LP, Tsai KW.	Clin Epigenetics. 2016	27933111
Knockdown of Long Noncoding RNA GHET1 Inhibits Cell Proliferation and Invasion of Colorectal Cancer.	Zhou J, Li X, Wu M, Lin C, Guo Y, Tian B.	Oncol Res. 2016	27931286
LncRNA-RMRP Acts as an Oncogene in Lung Cancer.	Meng Q, Ren M, Li Y, Song X.	PLoS One. 2016	27906963
Long Non-Coding RNA BANCR Promotes Endometrial Cancer Cell Proliferation and Invasion by Regulating MMP2 and MMP1 via ERK/MAPK Signaling Pathway.	Wang D, Wang D, Wang N, Long Z, Ren X.	Cell Physiol Biochem. 2016	27898420
Down-Regulation of LncRNA DGCR5 Correlates with Poor Prognosis in Hepatocellular Carcinoma.	Huang R, Wang X, Zhang W, Zhangyuan G, Jin K, Yu W, Xie Y, Xu X, Wang H, Sun B.	Cell Physiol Biochem. 2016	27898409
Long Noncoding RNA-LET Suppresses Tumor Growth and EMT in Lung Adenocarcinoma.	Liu B, Pan CF, He ZC, Wang J, Wang PL, Ma T, Xia Y, Chen YJ.	Biomed Res Int. 2016	27896272
Expression and Clinical Significance of the Novel Long Noncoding RNA ZNF674-AS1 in Human Hepatocellular Carcinoma.	Zhang L, He T, Yan Y, Zhang Y, Zhou X, Huang P, Kong Y, Xie M, Zhang L, Sun Q, Zhou D, Xie H, Zhou L, Zheng S, Wang W.	Biomed Res Int. 2016	27896271
Molecular and Cellular Changes in Breast Cancer and New Roles of lncRNAs in Breast Cancer Initiation and Progression.	Kumar M, DeVaux RS, Herschkowitz JI.	Prog Mol Biol Transl Sci. 2016	27865468
The Emerging Roles of Long Noncoding RNA ROR (lincRNA-ROR) and its Possible Mechanisms in Human Cancers.	Pan Y, Li C, Chen J, Zhang K, Chu X, Wang R, Chen L.	Cell Physiol Biochem. 2016	27855392
Three Circulating LncRNA Predict Early Progress of Esophageal Squamous Cell Carcinoma.	Hu HB, Jie HY, Zheng XX.	Cell Physiol Biochem. 2016	27855375
HOX Antisense lincRNA HOXA-AS2 Promotes Tumorigenesis of Hepatocellular Carcinoma.	Wang F, Yang H, Deng Z, Su Y, Fang Q, Yin Z.	Cell Physiol Biochem. 2016	27855366
Insights into long noncoding RNAs of naked mole rat (Heterocephalus glaber) and their potential association with cancer resistance.	Jiang JJ, Cheng LH, Wu H, He YH, Kong QP.	Epigenetics Chromatin. 2016	27833660
Expression of the lncRNA Maternally Expressed Gene 3 (MEG3) Contributes to the Control of Lung Cancer Cell Proliferation by the Rb Pathway.	Kruer TL, Dougherty SM, Reynolds L, Long E, de Silva T, Lockwood WW, Clem BF.	PLoS One. 2016	27832204
[Suppression of long non-coding RNA CCAT2 improves tamoxifen-resistant breast cancer cells' response to tamoxifen].	Cai Y, He J, Zhang D.	Mol Biol (Mosk). 2016	27830684
Integrated analysis of long non-coding RNAüassociated ceRNA network reveals potential lncRNA biomarkers in human lung adenocarcinoma.	Sui J, Li YH, Zhang YQ, Li CY, Shen X, Yao WZ, Peng H, Hong WW, Yin LH, Pu YP, Liang GY.	Int J Oncol. 2016	27826625
The emerging role of long non-coding RNAs in endometrial cancer.	Takenaka K, Chen BJ, Modesitt SC, Byrne FL, Hoehn KL, Janitz M.	Cancer Genet. 2016	27810073
Genome-Wide Expression Screening Discloses Long Noncoding RNAs Involved in Thyroid Carcinogenesis.	Liyanarachchi S, Li W, Yan P, Bundschuh R, Brock P, Senter L, Ringel MD, de la Chapelle A, He H.	J Clin Endocrinol Metab. 2016	27459529
Circulating long non-coding HOX transcript antisense intergenic ribonucleic acid in plasma as a potential biomarker for diagnosis of breast cancer.	Zhang Y, Zhang K, Luo Z, Liu L, Wu L, Liu J.	Thorac Cancer. 2016	27755794
Long non-coding RNA SNHG5 suppresses gastric cancer progression by trapping MTA2 in the cytosol.	Zhao L, Guo H, Zhou B, Feng J, Li Y, Han T, Liu L, Li L, Zhang S, Liu Y, Shi J, Zheng D.	Oncogene. 2016	27065326
A Genome-Wide Association Study to Identify Potential Germline Copy Number Variants for Sporadic Breast Cancer Susceptibility.	Sapkota Y, Narasimhan A, Kumaran M, Sehrawat BS, Damaraju S.	Cytogenet Genome Res. 2016	27668787
LncRNA HOXA11-AS Promotes Proliferation and Invasion of Gastric Cancer by Scaffolding the Chromatin Modification Factors PRC2, LSD1, and DNMT1.	Sun M, Nie F, Wang Y, Zhang Z, Hou J, He D, Xie M, Xu L, De W, Wang Z, Wang J.	Cancer Res. 2016	27651312
Allelic Characterization of IGF2 and H19 Gene Polymorphisms in Molar Tissues.	Piyamongkol W, Suprasert P.	Asian Pac J Cancer Prev. 2016	27797252
Long Non-coding RNAs and Their Roles in Non-small-cell Lung Cancer.	Wei MM, Zhou GB.	Genomics Proteomics Bioinformatics. 2016	27397102
Upregulation of Long Noncoding RNA Small Nucleolar RNA Host Gene 18 Promotes Radioresistance of Glioma by Repressing Semaphorin 5A.	Zheng R, Yao Q, Ren C, Liu Y, Yang H, Xie G, Du S, Yang K, Yuan Y.	Int J Radiat Oncol Biol Phys. 2016	27788958
[Research advances in diagnostic and therapeutic application of long-chain non-coding RNAs in hepatocellular carcinoma].	Li WX, Li Q, Lin Y, Huang YX, Chen L.	Zhonghua Gan Zang Bing Za Zhi. 2016	27788714
Disrupting MALAT1/miR-200c sponge decreases invasion and migration in endometrioid endometrial carcinoma.	Li Q, Zhang C, Chen R, Xiong H, Qiu F, Liu S, Zhang M, Wang F, Wang Y, Zhou X, Xiao G, Wang X, Jiang Q.	Cancer Lett. 2016	27693631
AFAP1-AS1 is upregulated and promotes esophageal squamous cell carcinoma cell proliferation and inhibits cell apoptosis.	Luo HL, Huang MD, Guo JN, Fan RH, Xia XT, He JD, Chen XF.	Cancer Med. 2016	27577754
Multi-institutional Analysis Shows that Low PCAT-14 Expression Associates with Poor Outcomes in Prostate Cancer.	White NM, Zhao SG, Zhang J, Rozycki EB, Dang HX, McFadden SD, Eteleeb AM, Alshalalfa M, Vergara IA, Erho N, Arbeit JM, Karnes RJ, Den RB, Davicioni E, Maher CA.	Eur Urol. 2017	27460352
Exosomal Long Noncoding RNAs are Differentially Expressed in the Cervicovaginal Lavage Samples of Cervical Cancer Patients.	Zhang J, Liu SC, Luo XH, Tao GX, Guan M, Yuan H, Hu DK.	J Clin Lab Anal. 2016	27184657
Evaluation of the Role of Circulating Long Non-Coding RNA H19 as a Promising Novel Biomarker in Plasma of Patients with Gastric Cancer.	Hashad D, Elbanna A, Ibrahim A, Khedr G.	J Clin Lab Anal. 2016	27184562
Misregulation of the dependence receptor DCC and its upstream lincRNA, LOC100287225, in colorectal cancer.	Kazemzadeh M, Safaralizadeh R, Feizi MA, Somi MH, Shokoohi B.	Tumori. 2017	26429648
Mining, Validation, and Clinical Significance of Colorectal Cancer (CRC)-Associated lncRNAs.	Sun X, Hu Y, Zhang L, Hu C, Guo G, Mao C, Xu J, Ye S, Huang G, Xue X, Guo A, Shen X.	PLoS One. 2016	27788162
The UCA1/miR-204/Sirt1 axis modulates docetaxel sensitivity of prostate cancer cells.	Wang X, Yang B, Ma B.	Cancer Chemother Pharmacol. 2016	27686228
An inducible long noncoding RNA amplifies DNA damage signaling.	Schmitt AM, Garcia JT, Hung T, Flynn RA, Shen Y, Qu K, Payumo AY, Peres-da-Silva A, Broz DK, Baum R, Guo S, Chen JK, Attardi LD, Chang HY.	Nat Genet. 2016	27668660
Overexpression of LncRNA-ROR predicts a poor outcome in gallbladder cancer patients and promotes the tumor cells proliferation, migration, and invasion.	Wang SH, Zhang MD, Wu XC, Weng MZ, Zhou D, Quan ZW.	Tumour Biol. 2016	27449039
HIC1 modulates uveal melanoma progression by activating lncRNA-numb.	Cheng G, He J, Zhang L, Ge S, Zhang H, Fan X.	Tumour Biol. 2016	27449031
Profiling of mRNA and long non-coding RNA of urothelial cancer in recipients after renal transplantation.	Shang D, Zheng T, Zhang J, Tian Y, Liu Y.	Tumour Biol. 2016	27448299
Role of long non-coding RNA in tumor drug resistance.	Deng H, Zhang J, Shi J, Guo Z, He C, Ding L, Tang JH, Hou Y.	Tumour Biol. 2016	27380056
HOTAIRM1 as a potential biomarker for diagnosis of colorectal cancer functions the role in the tumour suppressor.	Wan L, Kong J, Tang J, Wu Y, Xu E, Lai M, Zhang H.	J Cell Mol Med. 2016	27307307
Functional and prognostic significance of long non-coding RNA MALAT1 as a metastasis driver in ER negative lymph node negative breast cancer.	Jadaliha M, Zong X, Malakar P, Ray T, Singh DK, Freier SM, Jensen T, Prasanth SG, Karni R, Ray PS, Prasanth KV.	Oncotarget. 2016	27250026
The long non-coding RNA NEAT1 regulates epithelial to mesenchymal transition and radioresistance in through miR-204/ZEB1 axis in nasopharyngeal carcinoma.	Lu Y, Li T, Wei G, Liu L, Chen Q, Xu L, Zhang K, Zeng D, Liao R.	Tumour Biol. 2016	27020592
Relation between Established Glioma Risk Variants and DNA Methylation in the Tumor.	Dahlin AM, Wibom C, Ghasimi S, Br盲nnstr枚m T, Andersson U, Melin B.	PLoS One. 2016	27780202
Global DNA methylation profiling reveals new insights into epigenetically deregulated protein coding and long noncoding RNAs in CLL.	Subhash S, Andersson PO, Kosalai ST, Kanduri C, Kanduri M.	Clin Epigenetics. 2016	27777635
lncRNA-UCA1 enhances cell proliferation through functioning as a ceRNA of Sox4 in esophageal cancer.	Jiao C, Song Z, Chen J, Zhong J, Cai W, Tian S, Chen S, Yi Y, Xiao Y.	Oncol Rep. 2016	27667646
Long non-coding RNAs and genes contributing to the generation of cancer stem cells in hepatocellular carcinoma identified by RNA sequencing analysis.	Cao L, Zhang Q, Cheng S, Chen Z, Hua Z, Yang J, Liu D, Cui N.	Oncol Rep. 2016	27667473
lncRNA-SNHG7 promotes the proliferation, migration and invasion and inhibits apoptosis of lung cancer cells by enhancing the FAIM2 expression.	She K, Huang J, Zhou H, Huang T, Chen G, He J.	Oncol Rep. 2016	27666964
Long non-coding RNA expression profile in vulvar squamous cell carcinoma and its clinical significance.	Ni S, Zhao X, Ouyang L.	Oncol Rep. 2016	27633334
Identification and functional characterization of lncRNAs acting as ceRNA involved in the malignant progression of glioblastoma multiforme.	Zhang K, Li Q, Kang X, Wang Y, Wang S.	Oncol Rep. 2016	27600337
Small RNAs and the competing endogenous RNA network in high grade serous ovarian cancer tumor spread.	Bachmayr-Heyda A, Auer K, Sukhbaatar N, Aust S, Deycmar S, Reiner AT, Polterauer S, Dekan S, Pils D.	Oncotarget. 2016	27172797
The lncRNA H19 interacts with miR-140 to modulate glioma growth by targeting iASPP.	Zhao H, Peng R, Liu Q, Liu D, Du P, Yuan J, Peng G, Liao Y.	Arch Biochem Biophys. 2016	27693036
Long non-coding RNA LINC00161 sensitises osteosarcoma cells to cisplatin-induced apoptosis by regulating the miR-645-IFIT2 axis.	Wang Y, Zhang L, Zheng X, Zhong W, Tian X, Yin B, Tian K, Zhang W.	Cancer Lett. 2016	27609068
Targeting H19 by lentivirus-mediated RNA interference increases A549 cell migration and invasion.	Wang L, Sun Y, Yi J, Wang X, Liang J, Pan Z, Li L, Jiang G.	Exp Lung Res. 2016	27607135
Long non-coding RNA Unigene56159 promotes epithelial-mesenchymal transition by acting as a ceRNA of miR-140-5p in hepatocellular carcinoma cells.	Lv J, Fan HX, Zhao XP, Lv P, Fan JY, Zhang Y, Liu M, Tang H.	Cancer Lett. 2016	27597739
Long non-coding RNA UCA1 promotes the tumorigenesis in pancreatic cancer.	Chen P, Wan D, Zheng D, Zheng Q, Wu F, Zhi Q.	Biomed Pharmacother. 2016	27562722
Downregulation of long non-coding RNA HCG11 predicts a poor prognosis in prostate cancer.	Zhang Y, Zhang P, Wan X, Su X, Kong Z, Zhai Q, Xiang X, Li L, Li Y.	Biomed Pharmacother. 2016	27522256
Long noncoding RNA CCDC26 as a potential predictor biomarker contributes to tumorigenesis in pancreatic cancer.	Peng W, Jiang A.	Biomed Pharmacother. 2016	27470572
Increased MALAT1 expression predicts poor prognosis in esophageal cancer patients.	Huang C, Yu Z, Yang H, Lin Y.	Biomed Pharmacother. 2016	27470544
MALAT1 promotes the proliferation and invasion of thyroid cancer cells via regulating the expression of IQGAP1.	Huang JK, Ma L, Song WH, Lu BY, Huang YB, Dong HM, Ma XK, Zhu ZZ, Zhou R.	Biomed Pharmacother. 2016	27470543
Long noncoding RNA CCHE1 indicates a poor prognosis of hepatocellular carcinoma and promotes carcinogenesis via activation of the ERK/MAPK pathway.	Peng W, Fan H.	Biomed Pharmacother. 2016	27427851
Association of HOTAIR polymorphisms rs4759314 and rs920778 with cancer susceptibility on the basis of ethnicity and cancer type.	Qi Q, Wang J, Huang B, Chen A, Li G, Li X, Wang J.	Oncotarget. 2016	27246974
Transcriptome sequencing identified hub genes for hepatocellular carcinoma by weighted-gene co-expression analysis.	Pan Q, Long X, Song L, Zhao D, Li X, Li D, Li M, Zhou J, Tang X, Ren H, Ding K.	Oncotarget. 2016	27220887
LncRNA-RMRP promotes carcinogenesis by acting as a miR-206 sponge and is used as a novel biomarker for gastric cancer.	Shao Y, Ye M, Li Q, Sun W, Ye G, Zhang X, Yang Y, Xiao B, Guo J.	Oncotarget. 2016	27192121
Long non-coding RNA metastasis associated in lung adenocarcinoma transcript 1 (MALAT1) interacts with estrogen receptor and predicted poor survival in breast cancer.	Huang NS, Chi YY, Xue JY, Liu MY, Huang S, Mo M, Zhou SL, Wu J.	Oncotarget. 2016	27191888
Long noncoding RNA DANCR promotes invasion of prostate cancer through epigenetically silencing expression of TIMP2/3.	Jia J, Li F, Tang XS, Xu S, Gao Y, Shi Q, Guo W, Wang X, He D, Guo P.	Oncotarget. 2016	27191265
Long non-coding RNA Malat1 promotes gallbladder cancer development by acting as a molecular sponge to regulate miR-206.	Wang SH, Zhang WJ, Wu XC, Zhang MD, Weng MZ, Zhou D, Wang JD, Quan ZW.	Oncotarget. 2016	27191262
MicroRNA and Long Non-Coding RNA in Ovarian Carcinoma: Translational Insights and Potential Clinical Applications.	Ma Y, Lu Y, Lu B.	Cancer Invest. 2016	27673409
Long non-coding RNA UCA1 promotes cisplatin/gemcitabine resistance through CREB modulating miR-196a-5p in bladder cancer cells.	Pan J, Li X, Wu W, Xue M, Hou H, Zhai W, Chen W.	Cancer Lett. 2016	27591936
Long noncoding RNA glypican 3 (GPC3) antisense transcript 1 promotes hepatocellular carcinoma progression via epigenetically activating GPC3.	Zhu XT, Yuan JH, Zhu TT, Li YY, Cheng XY.	FEBS J. 2016	27573079
Long noncoding RNA GIHCG promotes hepatocellular carcinoma progression through epigenetically regulating miR-200b/a/429.	Sui CJ, Zhou YM, Shen WF, Dai BH, Lu JJ, Zhang MF, Yang JM.	J Mol Med (Berl). 2016	27380494
Dioscin inhibits gastric tumor growth through regulating the expression level of lncRNA HOTAIR.	Ma T, Wang RP, Zou X.	BMC Complement Altern Med. 2016	27751178
Linc00152 Functions as a Competing Endogenous RNA to Confer Oxaliplatin Resistance and Holds Prognostic Values in Colon Cancer.	Yue B, Cai D, Liu C, Fang C, Yan D.	Mol Ther. 2016	27633443
The long noncoding RNA H19 promotes cell proliferation via E2F-1 in pancreatic ductal adenocarcinoma.	Ma L, Tian X, Wang F, Zhang Z, Du C, Xie X, Kornmann M, Yang Y.	Cancer Biol Ther. 2016	27573434
Long Noncoding RNA H19 in Digestive System Cancers: A Meta-Analysis of Its Association with Pathological Features.	Lin Y, Xu L, Wei W, Zhang X, Ying R.	Biomed Res Int. 2016	27738631
Downregulation of HOTAIR Expression Mediated Anti-Metastatic Effect of Artesunate on Cervical Cancer by Inhibiting COX-2 Expression.	Zhang L, Qian H, Sha M, Luan Z, Lin M, Yuan D, Li X, Huang J, Ye L.	PLoS One. 2016	27736969
Variant Discovery and Fine Mapping of Genetic Loci Associated with Blood Pressure Traits in Hispanics and African Americans.	Franceschini N, Carty CL, Lu Y, Tao R, Sung YJ, Manichaikul A, Haessler J, Fornage M, Schwander K, Zubair N, Bien S, Hindorff LA, Guo X, Bielinski SJ, Ehret G, Kaufman JD, Rich SS, Carlson CS, Bottinger EP, North KE, Rao DC, Chakravarti A, et al.	PLoS One. 2016	27736895
A susceptibility locus for classical Hodgkin lymphoma at 8q24 near MYC/PVT1 predicts patient outcome in two independent cohorts.	Ghesqui猫res H, Larrabee BR, Casasnovas O, Maurer MJ, McKay JD, Ansell SM, Montgomery D, Asmann YW, Farrell K, Verney A, Slager SL, Allmer C, Perrot A, Delarue R, Habermann TM, Dupuis J, Link BK, Canioni D, Dogan A, Cozen W, Jarrett RF, Cerhan JR, et al.	Br J Haematol. 2018	27716907
Knockdown of Long Noncoding RNA uc.338 by siRNA Inhibits Cellular Migration and Invasion in Human Lung Cancer Cells.	Gao X, Gao X, Li C, Zhang Y, Gao L.	Oncol Res. 2016	27712590
High-resolution interrogation of functional elements in the noncoding genome.	Sanjana NE, Wright J, Zheng K, Shalem O, Fontanillas P, Joung J, Cheng C, Regev A, Zhang F.	Science. 2016	27708104
DNA-Damage Response RNA-Binding Proteins (DDRBPs): Perspectives from a New Class of Proteins and Their RNA Targets.	Dutertre M, Vagner S.	J Mol Biol. 2017	27693651
Long non-coding RNA TUG1 regulates ovarian cancer proliferation and metastasis via affecting epithelial-mesenchymal transition.	Kuang D, Zhang X, Hua S, Dong W, Li Z.	Exp Mol Pathol. 2016	27693324
Long Non-Coding RNA: An Emerging Paradigm of Pancreatic Cancer.	Han T, Hu H, Zhuo M, Wang L, Cui JJ, Jiao F, Wang LW.	Curr Mol Med. 2016	27686798
Consensus Analysis of Whole Transcriptome Profiles from Two Breast Cancer Patient Cohorts Reveals Long Non-Coding RNAs Associated with Intrinsic Subtype and the Tumour Microenvironment.	Bradford JR, Cox A, Bernard P, Camp NJ.	PLoS One. 2016	27685983
Association of the HOTAIR rs4759314 polymorphism with cancer risk: a meta-analysis.	Liu FT, Zhou L, Qiu C, Xia G, Zhu PQ, Luo HL.	J BUON. 2016	27685928
Long noncoding RNAs in the progression, metastasis, and prognosis of osteosarcoma.	Yang Z, Li X, Yang Y, He Z, Qu X, Zhang Y.	Cell Death Dis. 2016	27685633
Identification of genetic variation in the lncRNA HOTAIR associated with HPV16-related cervical cancer pathogenesis.	Sharma Saha S, Roy Chowdhury R, Mondal NR, Chakravarty B, Chatterjee T, Roy S, Sengupta S.	Cell Oncol (Dordr). 2016	27683269
Mammary Tumor-Associated RNAs Impact Tumor Cell Proliferation, Invasion, and Migration.	Diermeier SD, Chang KC, Freier SM, Song J, El Demerdash O, Krasnitz A, Rigo F, Bennett CF, Spector DL.	Cell Rep. 2016	27681436
Long Noncoding RNA lncCAMTA1 Promotes Proliferation and Cancer Stem Cell-Like Properties of Liver Cancer by Inhibiting CAMTA1.	Ding LJ, Li Y, Wang SD, Wang XS, Fang F, Wang WY, Lv P, Zhao DH, Wei F, Qi L.	Int J Mol Sci. 2016	27669232
Long non-coding RNAs, ASAP1-IT1, FAM215A, and LINC00472, in epithelial ovarian cancer.	Fu Y, Biglia N, Wang Z, Shen Y, Risch HA, Lu L, Canuto EM, Jia W, Katsaros D, Yu H.	Gynecol Oncol. 2016	27667152
The lncRNA landscape of breast cancer reveals a role for DSCAM-AS1 in breast cancer progression.	Niknafs YS, Han S, Ma T, Speers C, Zhang C, Wilder-Romans K, Iyer MK, Pitchiaya S, Malik R, Hosono Y, Prensner JR, Poliakov A, Singhal U, Xiao L, Kregel S, Siebenaler RF, Zhao SG, Uhl M, Gawronski A, Hayes DF, Pierce LJ, Cao X, et al.	Nat Commun. 2016	27666543
Overexpression of long noncoding RNA, NEAT1 promotes cell proliferation, invasion and migration in endometrial endometrioid adenocarcinoma.	Li Z, Wei D, Yang C, Sun H, Lu T, Kuang D.	Biomed Pharmacother. 2016	27664948
The Role of Long Non-Coding RNAs in Ovarian Cancer.	Nikpayam E, Tasharrofi B, Sarrafzadeh S, Ghafouri-Fard S.	Iran Biomed J. 2017	27664137
Advancing the use of noncoding RNA in regulatory toxicology: Report of an ECETOC workshop.	Aigner A, Buesen R, Gant T, Gooderham N, Greim H, Hackerm眉ller J, Hubesch B, Laffont M, Marczylo E, Meister G, Petrick JS, Rasoulpour RJ, Sauer UG, Schmidt K, Seitz H, Slack F, Sukata T, van der Vies SM, Verhaert J, Witwer KW, Poole A.	Regul Toxicol Pharmacol. 2016	27663666
Long Noncoding RNA CPS1-IT1 Suppresses Cell Proliferation and Metastasis in Human Lung Cancer.	Xiaoguang Z, Meirong L, Jingjing Z, Ruishen Z, Qing Z, Xiaofeng T.	Oncol Res. 2017	27662619
Long non-coding RNA TUG1 contributes to tumorigenesis of human osteosarcoma by sponging miR-9-5p and regulating POU2F1 expression.	Xie CH, Cao YM, Huang Y, Shi QW, Guo JH, Fan ZW, Li JG, Chen BW, Wu BY.	Tumour Biol. 2016	27658774
Long non-coding RNAs in human early embryonic development and their potential in ART.	Bouckenheimer J, Assou S, Riquier S, Hou C, Philippe N, Sansac C, Lavabre-Bertrand T, Commes T, Lema卯tre JM, Boureux A, De Vos J.	Hum Reprod Update. 2016	27655590
Biological function and mechanism of MALAT-1 in renal cell carcinoma proliferation and apoptosis: role of the MALAT-1-Livin protein interaction.	Chen S, Ma P, Zhao Y, Li B, Jiang S, Xiong H, Wang Z, Wang H, Jin X, Liu C.	J Physiol Sci. 2017	27655020
Increased expression of long-noncoding RNA ZFAS1 is associated with epithelial-mesenchymal transition of gastric cancer.	Zhou H, Wang F, Chen H, Tan Q, Qiu S, Chen S, Jing W, Yu M, Liang C, Ye S, Tu J.	Aging (Albany NY). 2016	27654478
LNCediting: a database for functional effects of RNA editing in lncRNAs.	Gong J, Liu C, Liu W, Xiang Y, Diao L, Guo AY, Han L.	Nucleic Acids Res. 2017	27651464
The emerging role of non-coding circulating RNA as a biomarker in renal cell carcinoma.	Ellinger J, Gevensleben H, M眉ller SC, Dietrich D.	Expert Rev Mol Diagn. 2016	27649770
Long non-coding RNA MALAT1 is an independent prognostic factor of osteosarcoma.	Gao KT, Lian D.	Eur Rev Med Pharmacol Sci. 2016	27649655
A long non-coding RNA signature to improve prognosis prediction of gastric cancer.	Zhu X, Tian X, Yu C, Shen C, Yan T, Hong J, Wang Z, Fang JY, Chen H.	Mol Cancer. 2016	27647437
Long non-coding RNA IRAIN suppresses apoptosis and promotes proliferation by binding to LSD1 and EZH2 in pancreatic cancer.	Lian Y, Wang J, Feng J, Ding J, Ma Z, Li J, Peng P, De W, Wang K.	Tumour Biol. 2016	27644252
Novel long non-coding RNA GACAT3 promotes gastric cancer cell proliferation through the IL-6/STAT3 signaling pathway.	Shen W, Yuan Y, Zhao M, Li J, Xu J, Lou G, Zheng J, Bu S, Guo J, Xi Y.	Tumour Biol. 2016	27644247
Comprehensive analysis of epigenetic pattern of long noncoding RNA loci in colorectal cancer.	Liao Q, Chen L, Liu J, Yang T, Li J, Zhang X, Zhao J.	Gene. 2016	27642123
CCAT1: an oncogenic long noncoding RNA in human cancers.	Guo X, Hua Y.	J Cancer Res Clin Oncol. 2017	27638771
TUC338 Overexpression Leads to Enhanced Proliferation and Reduced Apoptosis in Tongue Squamous Cell Carcinoma Cells In Vitro.	Ouyang KX, Zou R, Liang J, Bai ZB, Li ZQ, Zhao JJ.	J Oral Maxillofac Surg. 2017	27637778
The lncRNA HOTAIR impacts on mesenchymal stem cells via triple helix formation.	Kalwa M, H盲nzelmann S, Otto S, Kuo CC, Franzen J, Joussen S, Fernandez-Rebollo E, Rath B, Koch C, Hofmann A, Lee SH, Teschendorff AE, Denecke B, Lin Q, Widschwendter M, Weinhold E, Costa IG, Wagner W.	Nucleic Acids Res. 2016	27634931
Overexpression of Long Non-Coding RNA TUG1 Promotes Colon Cancer Progression.	Zhai HY, Sui MH, Yu X, Qu Z, Hu JC, Sun HQ, Zheng HT, Zhou K, Jiang LX.	Med Sci Monit. 2016	27634385
LINC00312 inhibits the migration and invasion of bladder cancer cells by targeting miR-197-3p.	Wang YY, Wu ZY, Wang GC, Liu K, Niu XB, Gu S, Meng JS.	Tumour Biol. 2016	27631965
Circulating long noncoding RNA GAS5 is a novel biomarker for the diagnosis of nonsmall cell lung cancer.	Liang W, Lv T, Shi X, Liu H, Zhu Q, Zeng J, Yang W, Yin J, Song Y.	Medicine (Baltimore). 2016	27631209
The high expression of long non-coding RNA PANDAR indicates a poor prognosis for colorectal cancer and promotes metastasis by EMT pathway.	Lu M, Liu Z, Li B, Wang G, Li D, Zhu Y.	J Cancer Res Clin Oncol. 2017	27629879
Decoding the usefulness of non-coding RNAs as breast cancer markers.	Amorim M, Salta S, Henrique R, Jer贸nimo C.	J Transl Med. 2016	27629831
A critical overview of long non-coding RNA in glioma etiology 2016: an update.	Gao YF, Wang ZB, Zhu T, Mao CX, Mao XY, Li L, Yin JY, Zhou HH, Liu ZQ.	Tumour Biol. 2016	27629290
Long non-coding RNA UCA1 enhances tamoxifen resistance in breast cancer cells through a miR-18a-HIF1伪 feedback regulatory loop.	Li X, Wu Y, Liu A, Tang X.	Tumour Biol. 2016	27629141
Analysis of long non-coding RNA expression profiles in pancreatic ductal adenocarcinoma.	Fu XL, Liu DJ, Yan TT, Yang JY, Yang MW, Li J, Huo YM, Liu W, Zhang JF, Hong J, Hua R, Chen HY, Sun YW.	Sci Rep. 2016	27628540
Knockdown of Long Noncoding RNA NR_026689 Inhibits Proliferation and Invasion and Increases Apoptosis in Ovarian Carcinoma HO-8910PM Cells.	Zhang X, Li S, Dong C, Xie X, Zhang Y.	Oncol Res. 2017	27624216
Combined over-expression of the hypoxia-inducible factor 2伪 gene and its long non-coding RNA predicts unfavorable prognosis of patients with osteosarcoma.	Li W, He X, Xue R, Zhang Y, Zhang X, Lu J, Zhang Z, Xue L.	Pathol Res Pract. 2016	27623205
AUF1 regulation of coding and noncoding RNA.	White EJ, Matsangos AE, Wilson GM.	Wiley Interdiscip Rev RNA. 2017	27620010
Long non-coding RNA XIST regulates gastric cancer progression by acting as a molecular sponge of miR-101 to modulate EZH2 expression.	Chen DL, Ju HQ, Lu YX, Chen LZ, Zeng ZL, Zhang DS, Luo HY, Wang F, Qiu MZ, Wang DS, Xu DZ, Zhou ZW, Pelicano H, Huang P, Xie D, Wang FH, Li YH, Xu RH.	J Exp Clin Cancer Res. 2016	27620004
Portraying breast cancers with long noncoding RNAs.	Van Grembergen O, Bizet M, de Bony EJ, Calonne E, Putmans P, Broh茅e S, Olsen C, Guo M, Bontempi G, Sotiriou C, Defrance M, Fuks F.	Sci Adv. 2016	27617288
The circular RNA ciRS-7 (Cdr1as) acts as a risk factor of hepatic microvascular invasion in hepatocellular carcinoma.	Xu L, Zhang M, Zheng X, Yi P, Lan C, Xu M.	J Cancer Res Clin Oncol. 2017	27614453
Long non-coding RNA NKILA inhibits migration and invasion of tongue squamous cell carcinoma cells via suppressing epithelial-mesenchymal transition.	Huang W, Cui X, Chen J, Feng Y, Song E, Li J, Liu Y.	Oncotarget. 2016	27613832
lncRNA profiling in early-stage chronic lymphocytic leukemia identifies transcriptional fingerprints with relevance in clinical outcome.	Ronchetti D, Manzoni M, Agnelli L, Vinci C, Fabris S, Cutrona G, Matis S, Colombo M, Galletti S, Taiana E, Recchia AG, Bossio S, Gentile M, Musolino C, Di Raimondo F, Grilli A, Bicciato S, Cortelezzi A, Tassone P, Morabito F, Ferrarini M, Neri A.	Blood Cancer J. 2016	27611921
Clinical significance of up-regulated lncRNA NEAT1 in prognosis of ovarian cancer.	Chen ZJ, Zhang Z, Xie BB, Zhang HY.	Eur Rev Med Pharmacol Sci. 2016	27608895
Current Status of Long Non-Coding RNAs in Human Breast Cancer.	Cerk S, Schwarzenbacher D, Adiprasito JB, Stotz M, Hutterer GC, Gerger A, Ling H, Calin GA, Pichler M.	Int J Mol Sci. 2016	27608009
LncRNA and mRNA expression profiles of glioblastoma multiforme (GBM) reveal the potential roles of lncRNAs in GBM pathogenesis.	Li Q, Jia H, Li H, Dong C, Wang Y, Zou Z.	Tumour Biol. 2016	27604987
Long Noncoding RNA ROR Regulates Proliferation, Invasion, and Stemness of Gastric Cancer Stem Cell.	Wang S, Liu F, Deng J, Cai X, Han J, Liu Q.	Cell Reprogram. 2016	27602437
Genome-wide analyses of long noncoding RNA expression profiles correlated with radioresistance in nasopharyngeal carcinoma via next-generation deep sequencing.	Li G, Liu Y, Liu C, Su Z, Ren S, Wang Y, Deng T, Huang D, Tian Y, Qiu Y.	BMC Cancer. 2016	27599611
Tissue-specific Co-expression of Long Non-coding and Coding RNAs Associated with Breast Cancer.	Wu W, Wagner EK, Hao Y, Rao X, Dai H, Han J, Chen J, Storniolo AM, Liu Y, He C.	Sci Rep. 2016	27597120
Regulation of aerobic glycolysis by long non-coding RNAs in cancer.	Kong XZ, Hu SS, Sun Z, Zuo LH, Kang J, Zhu ZF, Tian X, Zhang XJ.	Biochem Biophys Res Commun. 2016	27596968
EZH2 coupled with HOTAIR to silence MicroRNA-34a by the induction of heterochromatin formation in human pancreatic ductal adenocarcinoma.	Li CH, Xiao Z, Tong JH, To KF, Fang X, Cheng AS, Chen Y.	Int J Cancer. 2017	27594424
Helicobacter pylori infection, H19 and LINC00152 expression in serum and risk of gastric cancer in a Chinese population.	Yang T, Zeng H, Chen W, Zheng R, Zhang Y, Li Z, Qi J, Wang M, Chen T, Lou J, Lu L, Zhou T, Dai S, Cai M, You W, Pan K.	Cancer Epidemiol. 2016	27592063
Identification of long noncoding RNAs as potential novel diagnosis and prognosis biomarkers in colorectal cancer.	Wang R, Du L, Yang X, Jiang X, Duan W, Yan S, Xie Y, Zhu Y, Wang Q, Wang L, Yang Y, Wang C.	J Cancer Res Clin Oncol. 2016	27591862
A Long Noncoding RNA ZEB1-AS1 Promotes Tumorigenesis and Predicts Poor Prognosis in Glioma.	Lv QL, Hu L, Chen SH, Sun B, Fu ML, Qin CZ, Qu Q, Wang GH, He CJ, Zhou HH.	Int J Mol Sci. 2016	27589728
Theophylline controllable RNAi-based genetic switches regulate expression of lncRNA TINCR and malignant phenotypes in bladder cancer cells.	Chen Z, Liu Y, He A, Li J, Chen M, Zhan Y, Lin J, Zhuang C, Liu L, Zhao G, Huang W, Cai Z.	Sci Rep. 2016	27586866
Long non-coding RNA MALAT-1 modulates metastatic potential of tongue squamous cell carcinomas partially through the regulation of small proline rich proteins.	Fang Z, Zhang S, Wang Y, Shen S, Wang F, Hao Y, Li Y, Zhang B, Zhou Y, Yang H.	BMC Cancer. 2016	27586393
Long noncoding and circular RNAs in lung cancer: advances and perspectives.	Xie W, Yuan S, Sun Z, Li Y.	Epigenomics. 2016	27585562
Epstein-Barr virus-encoded miR-BART6-3p inhibits cancer cell metastasis and invasion by targeting long non-coding RNA LOC553103.	He B, Li W, Wu Y, Wei F, Gong Z, Bo H, Wang Y, Li X, Xiang B, Guo C, Liao Q, Chen P, Zu X, Zhou M, Ma J, Li X, Li Y, Li G, Xiong W, Zeng Z.	Cell Death Dis. 2016	27584792
RBM24 suppresses cancer progression by upregulating miR-25 to target MALAT1 in nasopharyngeal carcinoma.	Hua WF, Zhong Q, Xia TL, Chen Q, Zhang MY, Zhou AJ, Tu ZW, Qu C, Li MZ, Xia YF, Wang HY, Xie D, Claret FX, Song EW, Zeng MS.	Cell Death Dis. 2016	27584791
A genetic polymorphism at miR-526b binding-site in the lincRNA-NR_024015 exon confers risk of esophageal squamous cell carcinoma in a population of North China.	Han L, Liu S, Liang J, Guo Y, Shen S, Guo X, Dong Z, Guo W.	Mol Carcinog. 2017	27583835
Essential Role of DNA Methyltransferase 1-mediated Transcription of Insulin-like Growth Factor 2 in Resistance to Histone Deacetylase Inhibitors.	Min HY, Lee SC, Woo JK, Jung HJ, Park KH, Jeong HM, Hyun SY, Cho J, Lee W, Park JE, Kwon SJ, Lee HJ, Ni X, Shin YK, Johnson FM, Duvic M, Lee HY.	Clin Cancer Res. 2017	27582487
Parent-of-origin effects of A1CF and AGO2 on testicular germ-cell tumors, testicular abnormalities, and fertilization bias.	Carouge D, Blanc V, Knoblaugh SE, Hunter RJ, Davidson NO, Nadeau JH.	Proc Natl Acad Sci U S A. 2016	27582469
Comprehensive characterization of lncRNA-mRNA related ceRNA network across 12 major cancers.	Zhang Y, Xu Y, Feng L, Li F, Sun Z, Wu T, Shi X, Li J, Li X.	Oncotarget. 2016	27580177
The long noncoding RNA ASNR regulates degradation of Bcl-2 mRNA through its interaction with AUF1.	Chen J, Liu L, Wei G, Wu W, Luo H, Yuan J, Luo J, Chen R.	Sci Rep. 2016	27578251
Long non-coding RNA AFAP1-AS1 facilitates tumor growth and promotes metastasis in colorectal cancer.	Han X, Wang L, Ning Y, Li S, Wang Z.	Biol Res. 2016	27578191
Prostate cancer: Risk SNPs modulate lncRNAs.	Stone L.	Nat Rev Urol. 2016	27578041
Long non-coding RNA HOTAIR modulates HLA-G expression by absorbing miR-148a in human cervical cancer.	Sun J, Chu H, Ji J, Huo G, Song Q, Zhang X.	Int J Oncol. 2016	27574106
Non-coding RNAs: Therapeutic Strategies and Delivery Systems.	Ling H.	Adv Exp Med Biol. 2016	27573903
Non-coding RNAs Enabling Prognostic Stratification and Prediction of Therapeutic Response in Colorectal Cancer Patients.	Perakis SO, Thomas JE, Pichler M.	Adv Exp Med Biol. 2016	27573901
Circulating Non-coding RNA as Biomarkers in Colorectal Cancer.	Ferracin M, Lupini L, Mangolini A, Negrini M.	Adv Exp Med Biol. 2016	27573900
Non-coding RNAs Functioning in Colorectal Cancer Stem Cells.	Fanale D, Barraco N, List矛 A, Bazan V, Russo A.	Adv Exp Med Biol. 2016	27573896
Involvement of Non-coding RNAs in the Signaling Pathways of Colorectal Cancer.	Yang Y, Du Y, Liu X, Cho WC.	Adv Exp Med Biol. 2016	27573893
Insight Into the Role of Long Noncoding RNA in Cancer Development and Progression.	Li CH, Chen Y.	Int Rev Cell Mol Biol. 2016	27572126
MYU, a Target lncRNA for Wnt/c-Myc Signaling, Mediates Induction of CDK6 to Promote Cell Cycle Progression.	Kawasaki Y, Komiya M, Matsumura K, Negishi L, Suda S, Okuno M, Yokota N, Osada T, Nagashima T, Hiyoshi M, Okada-Hatakeyama M, Kitayama J, Shirahige K, Akiyama T.	Cell Rep. 2016	27568568
Long noncoding RNA CCAT1 acts as an oncogene and promotes chemoresistance in docetaxel-resistant lung adenocarcinoma cells.	Chen J, Zhang K, Song H, Wang R, Chu X, Chen L.	Oncotarget. 2016	27566568
Identification and Validation of PCAT14 as Prognostic Biomarker in Prostate Cancer.	Shukla S, Zhang X, Niknafs YS, Xiao L, Mehra R, Cielik M, Ross A, Schaeffer E, Malik B, Guo S, Freier SM, Bui HH, Siddiqui J, Jing X, Cao X, Dhanasekaran SM, Feng FY, Chinnaiyan AM, Malik R.	Neoplasia. 2016	27566105
Investigation of novel LPS-induced differentially expressed long non-coding RNAs in endothelial cells.	Singh KK, Matkar PN, Muhammad S, Quan A, Gupta V, Teoh H, Al-Omran M, Verma S.	Mol Cell Biochem. 2016	27565812
Long non-coding RNA MALAT1 acts as a competing endogenous RNA to promote malignant melanoma growth and metastasis by sponging miR-22.	Luan W, Li L, Shi Y, Bu X, Xia Y, Wang J, Djangmah HS, Liu X, You Y, Xu B.	Oncotarget. 2016	27564100
The up-regulation of long non-coding RNA CCAT2 indicates a poor prognosis for prostate cancer and promotes metastasis by affecting epithelial-mesenchymal transition.	Zheng J, Zhao S, He X, Zheng Z, Bai W, Duan Y, Cheng S, Wang J, Liu X, Zhang G.	Biochem Biophys Res Commun. 2016	27558961
LncRNA ANRIL is up-regulated in nasopharyngeal carcinoma and promotes the cancer progression via increasing proliferation, reprograming cell glucose metabolism and inducing side-population stem-like cancer cells.	Zou ZW, Ma C, Medoro L, Chen L, Wang B, Gupta R, Liu T, Yang XZ, Chen TT, Wang RZ, Zhang WJ, Li PD.	Oncotarget. 2016	27557514
Knockdown of NEAT1 restrained the malignant progression of glioma stem cells by activating microRNA let-7e.	Gong W, Zheng J, Liu X, Ma J, Liu Y, Xue Y.	Oncotarget. 2016	27556696
Identification of androgen-responsive lncRNAs as diagnostic and prognostic markers for prostate cancer.	Wan X, Huang W, Yang S, Zhang Y, Pu H, Fu F, Huang Y, Wu H, Li T, Li Y.	Oncotarget. 2016	27556357
Decreased expression of LncRNA SLC25A25-AS1 promotes proliferation, chemoresistance, and EMT in colorectal cancer cells.	Li Y, Huang S, Li Y, Zhang W, He K, Zhao M, Lin H, Li D, Zhang H, Zheng Z, Huang C.	Tumour Biol. 2016	27553025
Long non-coding RNAs in cancer metabolism.	Xiao ZD, Zhuang L, Gan B.	Bioessays. 2016	27550823
Onco-lncRNA HOTAIR and its functional genetic variants in papillary thyroid carcinoma.	Zhu H, Lv Z, An C, Shi M, Pan W, Zhou L, Yang W, Yang M.	Sci Rep. 2016	27549736
Noncoding RNAs in gastric cancer: Research progress and prospects.	Zhang M, Du X.	World J Gastroenterol. 2016	27547004
Long non-coding RNA H19 regulates glioma angiogenesis and the biological behavior of glioma-associated endothelial cells by inhibiting microRNA-29a.	Jia P, Cai H, Liu X, Chen J, Ma J, Wang P, Liu Y, Zheng J, Xue Y.	Cancer Lett. 2016	27543358
Increased long noncoding RNA SNHG20 predicts poor prognosis in colorectal cancer.	Li C, Zhou L, He J, Fang XQ, Zhu SW, Xiong MM.	BMC Cancer. 2016	27543107
The role of long non-coding RNA HOTAIR in the progression and development of laryngeal squamous cell carcinoma interacting with EZH2.	Zheng J, Xiao X, Wu C, Huang J, Zhang Y, Xie M, Zhang M, Zhou L.	Acta Otolaryngol. 2017	27542077
Circulating lncRNA H19 in plasma as a novel biomarker for breast cancer.	Zhang K, Luo Z, Zhang Y, Zhang L, Wu L, Liu L, Yang J, Song X, Liu J.	Cancer Biomark. 2016	27540977
Silencing of UCA1, a poor prognostic factor, inhibited the migration of endometrial cancer cell.	Lu L, Shen Y, Tseng KF, Liu W, Duan H, Meng W.	Cancer Biomark. 2016	27540975
A new avenue for obtaining insight into the functional characteristics of long noncoding RNAs associated with estrogen receptor signaling.	Wu L, Xu Q, Zhang H, Li M, Zhu C, Jiang M, Sang X, Zhao Y, Sun Q, Zhao H.	Sci Rep. 2016	27539025
[Bioinformatics analysis of microRNA comprehensive regulatory network in B- cell acute lymphoblastic leukemia].	Zeng MN, Ma WL, Zheng WL.	Zhonghua Xue Ye Xue Za Zhi. 2016	27535859
Long noncoding RNA C17orf91 is a potential prognostic marker and functions as an oncogene in ovarian cancer.	Li J, Yu H, Xi M, Lu X.	J Ovarian Res. 2016	27535740
Telomeric RNAs are essential to maintain telomeres.	Montero JJ, L贸pez de Silanes I, Gra帽a O, Blasco MA.	Nat Commun. 2016	27531349
The long non-coding RNA, SNHG6-003, functions as a competing endogenous RNA to promote the progression of hepatocellular carcinoma.	Cao C, Zhang T, Zhang D, Xie L, Zou X, Lei L, Wu D, Liu L.	Oncogene. 2017	27530352
Recurrent TRIO Fusion in Nontranslocation-Related Sarcomas.	Delespaul L, Lesluyes T, P茅rot G, Brulard C, Lartigue L, Baud J, Lagarde P, Le Guellec S, Neuville A, Terrier P, Vince-Ranch猫re D, Schmidt S, Debant A, Coindre JM, Chibon F.	Clin Cancer Res. 2017	27528700
Waking up dormant tumor suppressor genes with zinc fingers, TALEs and the CRISPR/dCas9 system.	Garcia-Bloj B, Moses C, Sgro A, Plani-Lam J, Arooj M, Duffy C, Thiruvengadam S, Sorolla A, Rashwan R, Mancera RL, Leisewitz A, Swift-Scanlan T, Corvalan AH, Blancafort P.	Oncotarget. 2016	27528034
The gain and loss of long noncoding RNA associated-competing endogenous RNAs in prostate cancer.	Liu D, Yu X, Wang S, Dai E, Jiang L, Wang J, Yang Q, Yang F, Zhou S, Jiang W.	Oncotarget. 2016	27528026
Upregulation of long noncoding RNA MIAT in aggressive form of chronic lymphocytic leukemias.	Sattari A, Siddiqui H, Moshiri F, Ngankeu A, Nakamura T, Kipps TJ, Croce CM.	Oncotarget. 2016	27527866
Modulation of long noncoding RNAs by risk SNPs underlying genetic predispositions to prostate cancer.	Guo H, Ahmed M, Zhang F, Yao CQ, Li S, Liang Y, Hua J, Soares F, Sun Y, Langstein J, Li Y, Poon C, Bailey SD, Desai K, Fei T, Li Q, Sendorek DH, Fraser M, Prensner JR, Pugh TJ, Pomerantz M, Bristow RG, et al.	Nat Genet. 2016	27526323
The HIF-2伪-MALAT1-miR-216b axis regulates multi-drug resistance of hepatocellular carcinoma cells via modulating autophagy.	Yuan P, Cao W, Zang Q, Li G, Guo X, Fan J.	Biochem Biophys Res Commun. 2016	27524242
RBM5-AS1 Is Critical for Self-Renewal of Colon Cancer Stem-like Cells.	Di Cecilia S, Zhang F, Sancho A, Li S, Aguil贸 F, Sun Y, Rengasamy M, Zhang W, Del Vecchio L, Salvatore F, Walsh MJ.	Cancer Res. 2016	27520449
The miR-223 host non-coding transcript linc-223 induces IRF4 expression in acute myeloid leukemia by acting as a competing endogenous RNA.	Mangiavacchi A, Sorci M, Masciarelli S, Larivera S, Legnini I, Iosue I, Bozzoni I, Fazi F, Fatica A.	Oncotarget. 2016	27517498
IRWRLDA: improved random walk with restart for lncRNA-disease association prediction.	Chen X, You ZH, Yan GY, Gong DW.	Oncotarget. 2016	27517318
Co-expression analysis identifies long noncoding RNA SNHG1 as a novel predictor for event-free survival in neuroblastoma.	Sahu D, Hsu CL, Lin CC, Yang TW, Hsu WM, Ho SY, Juan HF, Huang HC.	Oncotarget. 2016	27517149
Prognostic value of long non-coding RNA UCA1 in human solid tumors.	Liu FT, Zhu PQ, Luo HL, Zhang Y, Qiu C.	Oncotarget. 2016	27517147
Over-expression of long noncoding RNA BANCR inhibits malignant phenotypes of human bladder cancer.	He A, Liu Y, Chen Z, Li J, Chen M, Liu L, Liao X, Lv Z, Zhan Y, Zhuang C, Lin J, Huang W, Mei H.	J Exp Clin Cancer Res. 2016	27514530
Overexpression of long non-coding RNA MFI2 promotes cell proliferation and suppresses apoptosis in human osteosarcoma.	Yin Z, Ding H, He E, Chen J, Li M.	Oncol Rep. 2016	27513470
[Expression of long non-coding RNA MALAT1 in osteosarcoma and its effect on invasiveness and metastatic potential of osteosarcoma cells].	Zhang JH, Kang XH, Lu P, Miao ZH, Sun GS, Cao XJ, Cao F.	Zhonghua Bing Li Xue Za Zhi. 2016	27510783
A comparative analysis reveals the dosage sensitivity and regulatory patterns of lncRNA in prostate cancer.	Liu Y, Zhang R, Zhao N, Zhang Q, Yan Z, Chang Z, Wei Y, Wu C, Xu J, Xu Y.	Mol Biosyst. 2016	27507663
Targeting antisense mitochondrial ncRNAs inhibits murine melanoma tumor growth and metastasis through reduction in survival and invasion factors.	Lobos-Gonz谩lez L, Silva V, Araya M, Restovic F, Echenique J, Oliveira-Cruz L, Fitzpatrick C, Briones M, Villegas J, Villota C, Vidaurre S, Borgna V, Socias M, Valenzuela S, Lopez C, Socias T, Varas M, D铆az J, Burzio LO, Burzio VA.	Oncotarget. 2016	27507060
Long non-coding RNA ANRIL promotes the invasion and metastasis of thyroid cancer cells through TGF-尾/Smad signaling pathway.	Zhao JJ, Hao S, Wang LL, Hu CY, Zhang S, Guo LJ, Zhang G, Gao B, Jiang Y, Tian WG, Luo DL.	Oncotarget. 2016	27507052
Inhibition of ANXA7 GTPase activity by a small molecule promotes HMBOX1 translation of vascular endothelial cells in vitro and in vivo.	Ma H, Su L, Zhang S, Kung H, Miao J.	Int J Biochem Cell Biol. 2016	27506770
Analytical Characteristics of a Noninvasive Gene Expression Assay for Pigmented Skin Lesions.	Yao Z, Allen T, Oakley M, Samons C, Garrison D, Jansen B.	Assay Drug Dev Technol. 2016	27505074
Discovery of potential prognostic long non-coding RNA biomarkers for predicting the risk of tumor recurrence of breast cancer patients.	Zhou M, Zhong L, Xu W, Sun Y, Zhang Z, Zhao H, Yang L, Sun J.	Sci Rep. 2016	27503456
Long noncoding RNA XIST acts as an oncogene in non-small cell lung cancer by epigenetically repressing KLF2 expression.	Fang J, Sun CC, Gong C.	Biochem Biophys Res Commun. 2016	27501756
Hypoxia upregulates Malat1 expression through a CaMKK/AMPK/HIF-1伪 axis.	Sall茅-Lefort S, Miard S, Nolin MA, Boivin L, Par茅 M, Debigar茅 R, Picard F.	Int J Oncol. 2016	27499160
Preliminary investigation of five novel long non-coding RNAs in hepatocellular carcinoma cell lines.	Xia J, Inagaki Y, Sawakami T, Song P, Cai Y, Hasegawa K, Sakamoto Y, Akimitsu N, Tang W, Kokudo N.	Biosci Trends. 2016	27499103
Next generation deep sequencing identified a novel lncRNA n375709 associated with paclitaxel resistance in nasopharyngeal carcinoma.	Ren S, Li G, Liu C, Cai T, Su Z, Wei M, She L, Tian Y, Qiu Y, Zhang X, Liu Y, Wang Y.	Oncol Rep. 2016	27498905
LincRNA-p21 Impacts Prognosis in Resected Non-Small Cell Lung Cancer Patients through Angiogenesis Regulation.	Castellano JJ, Navarro A, Vi帽olas N, Marrades RM, Moises J, Cordeiro A, Saco A, Mu帽oz C, Fuster D, Molins L, Ramirez J, Monzo M.	J Thorac Oncol. 2016	27496652
Long noncoding RNA HULC promotes colorectal carcinoma progression through epigenetically repressing NKD2 expression.	Yang XJ, Huang CQ, Peng CW, Hou JX, Liu JY.	Gene. 2016	27496341
The long noncoding RNAs PVT1 and uc002mbe.2 in sera provide a new supplementary method for hepatocellular carcinoma diagnosis.	Yu J, Han J, Zhang J, Li G, Liu H, Cui X, Xu Y, Li T, Liu J, Wang C.	Medicine (Baltimore). 2016	27495068
Downregulation of the long noncoding RNA GAS5-AS1 contributes to tumor metastasis in non-small cell lung cancer.	Wu Y, Lyu H, Liu H, Shi X, Song Y, Liu B.	Sci Rep. 2016	27489122
Construction and analysis of dysregulated lncRNA-associated ceRNA network identified novel lncRNA biomarkers for early diagnosis of human pancreatic cancer.	Zhou M, Diao Z, Yue X, Chen Y, Zhao H, Cheng L, Sun J.	Oncotarget. 2016	27487139
Association of lncRNA H19 rs217727 polymorphism and cancer risk in the Chinese population: a meta-analysis.	Lu Y, Tan L, Shen N, Peng J, Wang C, Zhu Y, Wang X.	Oncotarget. 2016	27486980
IRES-dependent translation of the long non coding RNA meloe in melanoma cells produces the most immunogenic MELOE antigens.	Charpentier M, Croyal M, Carbonnelle D, Fortun A, Florenceau L, Rabu C, Krempf M, Labarri猫re N, Lang F.	Oncotarget. 2016	27486971
The lncRNA MALAT1 is a novel biomarker for gastric cancer metastasis.	Xia H, Chen Q, Chen Y, Ge X, Leng W, Tang Q, Ren M, Chen L, Yuan D, Zhang Y, Liu M, Gong Q, Bi F.	Oncotarget. 2016	27486823
Repurposing phenformin for the targeting of glioma stem cells and the treatment of glioblastoma.	Jiang W, Finniss S, Cazacu S, Xiang C, Brodie Z, Mikkelsen T, Poisson L, Shackelford DB, Brodie C.	Oncotarget. 2016	27486821
Long noncoding RNA TUG1 is downregulated in non-small cell lung cancer and can regulate CELF1 on binding to PRC2.	Lin PC, Huang HD, Chang CC, Chang YS, Yen JC, Lee CC, Chang WH, Liu TC, Chang JG.	BMC Cancer. 2016	27485439
LIMT is a novel metastasis inhibiting lncRNA suppressed by EGF and downregulated in aggressive breast cancer.	Sas-Chen A, Aure MR, Leibovich L, Carvalho S, Enuka Y, K枚rner C, Polycarpou-Schwarz M, Lavi S, Nevo N, Kuznetsov Y, Yuan J, Azuaje F; Oslo Breast Cancer Research Consortium (OSBREAC)SauerTorillGeislerJ眉rgenHofvindSolveigBathenTone FBorgenElinEngebr氓tenOlavFodstadysteinGarredysteinGeitvikGry AarumK氓resenRolfNaumeBj酶rnM忙landsmoGunhild MariRussnesHege GSchlichtingEllenS酶rlieThereseLingj忙rdeOle Chris…	EMBO Mol Med. 2016	27485121
LncRNA HOTAIR controls the expression of Rab22a by sponging miR-373 in ovarian cancer.	Zhang Z, Cheng J, Wu Y, Qiu J, Sun Y, Tong X.	Mol Med Rep. 2016	27484896
Investigating long noncoding RNAs using animal models.	Feyder M, Goff LA.	J Clin Invest. 2016	27479747
The bright side of dark matter: lncRNAs in cancer.	Evans JR, Feng FY, Chinnaiyan AM.	J Clin Invest. 2016	27479746
Emerging concepts of epigenetic dysregulation in hematological malignancies.	Ntziachristos P, Abdel-Wahab O, Aifantis I.	Nat Immunol. 2016	27478938
A Long Noncoding RNA Regulates Sister Chromatid Cohesion.	Marchese FP, Grossi E, Mar铆n-B茅jar O, Bharti SK, Raimondi I, Gonz谩lez J, Mart铆nez-Herrera DJ, Athie A, Amadoz A, Brosh RM Jr, Huarte M.	Mol Cell. 2016	27477908
LncRNA-MEG3 inhibits cell proliferation of endometrial carcinoma by repressing Notch signaling.	Guo Q, Qian Z, Yan D, Li L, Huang L.	Biomed Pharmacother. 2016	27470401
LncRNA CCAT2 predicts poor prognosis and regulates growth and metastasis in small cell lung cancer.	Chen S, Wu H, Lv N, Wang H, Wang Y, Tang Q, Shao H, Sun C.	Biomed Pharmacother. 2016	27470400
Upregulation of the long non-coding RNA BANCR correlates with tumor progression and poor prognosis in esophageal squamous cell carcinoma.	Liu Z, Yang T, Xu Z, Cao X.	Biomed Pharmacother. 2016	27470379
Association of Long Non-Coding RNA HOTAIR Polymorphisms with Cervical Cancer Risk in a Chinese Population.	Guo L, Lu X, Zheng L, Liu X, Hu M.	PLoS One. 2016	27467165
Clinical Significance of Long Non-coding RNA MALAT1 Expression in Tissue and Serum of Breast Cancer.	Miao Y, Fan R, Chen L, Qian H.	Ann Clin Lab Sci. 2016	27466303
[Expression profiles of long non-coding RNAs in human liver cell line LO2 with stable expression of hepatitis B x gene].	Kuang XY, Li N, Fu YM, Li J, Fan XG.	Zhonghua Gan Zang Bing Za Zhi. 2016	27465944
Long non-coding RNA XIST exerts oncogenic functions in human nasopharyngeal carcinoma by targeting miR-34a-5p.	Song P, Ye LF, Zhang C, Peng T, Zhou XH.	Gene. 2016	27461945
Upregulation of long noncoding RNA ZFAS1 predicts poor prognosis and prompts invasion and metastasis in colorectal cancer.	Wang W, Xing C.	Pathol Res Pract. 2016	27461828
ANRIL lncRNA triggers efficient therapeutic efficacy by reprogramming the aberrant INK4-hub in melanoma.	Xu S, Wang H, Pan H, Shi Y, Li T, Ge S, Jia R, Zhang H, Fan X.	Cancer Lett. 2016	27461581
Long noncoding RNA SPRY4-IT1 is a prognostic factor for poor overall survival and has an oncogenic role in glioma.	Zhou Y, Wang DL, Pang Q.	Eur Rev Med Pharmacol Sci. 2016	27460732
Over-expression of lncRNA SBF2-AS1 is associated with advanced tumor progression and poor prognosis in patients with non-small cell lung cancer.	Zhao QS, Li L, Zhang L, Meng XW, Li LL, Ge XF, Li ZP.	Eur Rev Med Pharmacol Sci. 2016	27460731
Low expression lncRNA RPLP0P2 is associated with poor prognosis and decreased cell proliferation and adhesion ability in lung adenocarcinoma.	Chen J, Hu L, Chen J, Wu F, Hu D, Xu G, Zhu P, Wang Y.	Oncol Rep. 2016	27460542
Long noncoding RNA BCAR4 promotes osteosarcoma progression through activating GLI2-dependent gene transcription.	Chen F, Mo J, Zhang L.	Tumour Biol. 2016	27460090
Overexpression of long non-coding RNA TUG1 predicts poor prognosis and promotes cancer cell proliferation and migration in high-grade muscle-invasive bladder cancer.	Iliev R, Kleinova R, Juracek J, Dolezel J, Ozanova Z, Fedorko M, Pacik D, Svoboda M, Stanik M, Slaby O.	Tumour Biol. 2016	27460088
miR-326 reverses chemoresistance in human lung adenocarcinoma cells by targeting specificity protein 1.	Li J, Li S, Chen Z, Wang J, Chen Y, Xu Z, Jin M, Yu W.	Tumour Biol. 2016	27460077
Identification of a five-lncRNA signature for the diagnosis and prognosis of gastric cancer.	Fan ZY, Liu W, Yan C, Zhu ZL, Xu W, Li JF, Su L, Li C, Zhu ZG, Liu B, Yan M.	Tumour Biol. 2016	27460075
MALAT1 promotes osteosarcoma development by targeting TGFA via MIR376A.	Luo W, He H, Xiao W, Liu Q, Deng Z, Lu Y, Wang Q, Zheng Q, Li Y.	Oncotarget. 2016	27458156
Knockdown of Long Noncoding RNA PCAT6 Inhibits Proliferation and Invasion in Lung Cancer Cells.	Wan L, Zhang L, Fan K, Cheng ZX, Sun QC, Wang JJ.	Oncol Res. 2016	27458097
Long noncoding ribonucleic acids maternally expressed gene 3 inhibits lung cancer tumor progression through downregulation of MYC.	Yan-Hua L, Xiang-Lei L, Hong L, Jian-Jun W.	Indian J Cancer. 2015	27453422
Upregulated long noncoding RNA SPRY4-IT1 contributes to increased cell viability by activating zinc finger 703 expression in esophageal squamous cell carcinoma.	Xue-Liang J, Ming-Dong W, Ya-Bi Z, Wang-Yue W.	Indian J Cancer. 2015	27453415
The Snail repressor recruits EZH2 to specific genomic sites through the enrollment of the lncRNA HOTAIR in epithelial-to-mesenchymal transition.	Battistelli C, Cicchini C, Santangelo L, Tramontano A, Grassi L, Gonzalez FJ, de Nonno V, Grassi G, Amicone L, Tripodi M.	Oncogene. 2017	27452518
Common and differentially expressed long noncoding RNAs for the characterization of high and low grade bladder cancer.	Wang M, Xiao X, Zeng F, Xie F, Fan Y, Huang C, Jiang G, Wang L.	Gene. 2016	27451077
PICSAR: Long Noncoding RNA in Cutaneous Squamous Cell Carcinoma.	Luo Y, Morgan SL, Wang KC.	J Invest Dermatol. 2016	27450499
Long Noncoding RNA GCASPC, a Target of miR-17-3p, Negatively Regulates Pyruvate Carboxylase-Dependent Cell Proliferation in Gallbladder Cancer.	Ma MZ, Zhang Y, Weng MZ, Wang SH, Hu Y, Hou ZY, Qin YY, Gong W, Zhang YJ, Kong X, Wang JD, Quan ZW.	Cancer Res. 2016	27450454
The Prediction of Clinical Outcome in Hepatocellular Carcinoma Based on a Six-Gene Metastasis Signature.	Yuan S, Wang J, Yang Y, Zhang J, Liu H, Xiao J, Xu Q, Huang X, Xiang B, Zhu S, Li L, Liu J, Liu L, Zhou W.	Clin Cancer Res. 2017	27449498
Transcriptome-wide identification of mRNAs and lincRNAs associated with trastuzumab-resistance in HER2-positive breast cancer.	Merry CR, McMahon S, Forrest ME, Bartels CF, Saiakhova A, Bartel CA, Scacheri PC, Thompson CL, Jackson MW, Harris LN, Khalil AM.	Oncotarget. 2016	27449296
Large intergenic non-coding RNA-ROR reverses gemcitabine-induced autophagy and apoptosis in breast cancer cells.	Chen YM, Liu Y, Wei HY, Lv KZ, Fu PF.	Oncotarget. 2016	27449099
Transcriptome profiling of lncRNA and co-expression networks in esophageal squamous cell carcinoma by RNA sequencing.	Li Y, Shi X, Yang W, Lu Z, Wang P, Chen Z, He J.	Tumour Biol. 2016	27449043
Long non-coding RNA LINC01133 inhibits epithelial-mesenchymal transition and metastasis in colorectal cancer by interacting with SRSF6.	Kong J, Sun W, Li C, Wan L, Wang S, Wu Y, Xu E, Zhang H, Lai M.	Cancer Lett. 2016	27443606
Long noncoding RNAs in normal and pathological pluripotency.	H盲fner SJ, Talvard TG, Lund AH.	Semin Cell Dev Biol. 2017	27438587
Role of HCP5-miR-139-RUNX1 Feedback Loop in Regulating Malignant Behavior of Glioma Cells.	Teng H, Wang P, Xue Y, Liu X, Ma J, Cai H, Xi Z, Li Z, Liu Y.	Mol Ther. 2016	27434586
Decreased expression of LncRNA MIR31HG in human bladder cancer.	He A, Chen Z, Mei H, Liu Y.	Cancer Biomark. 2016	27434291
Involvement of endoplasmic reticulum stress and p53 in lncRNA MEG3-induced human hepatoma HepG2 cell apoptosis.	Chen RP, Huang ZL, Liu LX, Xiang MQ, Li GP, Feng JL, Liu B, Wu LF.	Oncol Rep. 2016	27432655
RNA polymerase II promoter-proximal pausing in mammalian long non-coding genes.	Bunch H, Lawney BP, Burkholder A, Ma D, Zheng X, Motola S, Fargo DC, Levine SS, Wang YE, Hu G.	Genomics. 2016	27432546
The rs6983267 SNP and long non-coding RNA CARLo-5 are associated with endometrial carcinoma.	Zhao X, Wei X, Zhao L, Shi L, Cheng J, Kang S, Zhang H, Zhang J, Li L, Zhang H, Zhao W.	Environ Mol Mutagen. 2016	27432114
Identifying survival-associated ceRNA clusters in cholangiocarcinoma.	Wan M, Zhang FM, Li ZL, Kang PC, Jiang PM, Wang YM, Wang ZD, Zhong XY, Li CL, Wang H, Zhao SY, Cui YF.	Oncol Rep. 2016	27432084
Differential long nonücoding RNA and mRNA expression in differentiated human glioblastoma stem cells.	Li H, Li H, Hao Y, Jiao Y, Li Z, Yue H, Xu Z, Wang S, Cao Y, Zhao J.	Mol Med Rep. 2016	27432080
Long noncoding RNAs in digestive system cancers: Functional roles, molecular mechanisms, and clinical implications (Review).	Fu M, Zou C, Pan L, Liang W, Qian H, Xu W, Jiang P, Zhang X.	Oncol Rep. 2016	27431376
The long noncoding RNA CASC9 regulates migration and invasion in esophageal cancer.	Pan Z, Mao W, Bao Y, Zhang M, Su X, Xu X.	Cancer Med. 2016	27431358
The role of lncRNA MALAT1 in bone metastasis in patients with non-small cell lung cancer.	Liu M, Sun W, Liu Y, Dong X.	Oncol Rep. 2016	27431200
LncRNAs in pancreatic cancer.	Huang X, Zhi X, Gao Y, Ta N, Jiang H, Zheng J.	Oncotarget. 2016	27429196
Specific patterns of PIWI-interacting small noncoding RNA expression in dysplastic liver nodules and hepatocellular carcinoma.	Rizzo F, Rinaldi A, Marchese G, Coviello E, Sellitto A, Cordella A, Giurato G, Nassa G, Ravo M, Tarallo R, Milanesi L, Destro A, Torzilli G, Roncalli M, Di Tommaso L, Weisz A.	Oncotarget. 2016	27429044
Long non-coding RNAs in cancer drug resistance development.	Majidinia M, Yousefi B.	DNA Repair (Amst). 2016	27427176
LncRNA UCA1 promotes epithelial-mesenchymal transition (EMT) of breast cancer cells via enhancing Wnt/beta-catenin signaling pathway.	Xiao C, Wu CH, Hu HZ.	Eur Rev Med Pharmacol Sci. 2016	27424981
Unraveling the oral cancer lncRNAome: Identification of novel lncRNAs associated with malignant progression and HPV infection.	Nohata N, Abba MC, Gutkind JS.	Oral Oncol. 2016	27424183
Long Noncoding RNA Expression Profiling in Normal B-Cell Subsets and Hodgkin Lymphoma Reveals Hodgkin and Reed-Sternberg Cell-Specific Long Noncoding RNAs.	Tayari MM, Winkle M, Kortman G, Sietzema J, de Jong D, Terpstra M, Mestdagh P, Kroese FG, Visser L, Diepstra A, Kok K, van den Berg A, Kluiver J.	Am J Pathol. 2016	27423697
Long non-coding RNA TUG1 promotes colorectal cancer metastasis via EMT pathway.	Wang L, Zhao Z, Feng W, Ye Z, Dai W, Zhang C, Peng J, Wu K.	Oncotarget. 2016	27421138
Phenotype, cancer risk, and surveillance in Beckwith-Wiedemann syndrome depending on molecular genetic subgroups.	Maas SM, Vansenne F, Kadouch DJ, Ibrahim A, Bliek J, Hopman S, Mannens MM, Merks JH, Maher ER, Hennekam RC.	Am J Med Genet A. 2016	27419809
Low Expression LncRNA TUBA4B is a Poor Predictor of Prognosis and Regulates Cell Proliferation in Non-Small Cell Lung Cancer.	Chen J, Hu L, Wang J, Zhang F, Chen J, Xu G, Wang Y, Pan Q.	Pathol Oncol Res. 2017	27411923
Long non-coding RNA BC087858 induces non-T790M mutation acquired resistance to EGFR-TKIs by activating PI3K/AKT and MEK/ERK pathways and EMT in non-small-cell lung cancer.	Pan H, Jiang T, Cheng N, Wang Q, Ren S, Li X, Zhao C, Zhang L, Cai W, Zhou C.	Oncotarget. 2016	27409677
CAT7 and cat7l Long Non-coding RNAs Tune Polycomb Repressive Complex 1 Function during Human and Zebrafish Development.	Ray MK, Wiskow O, King MJ, Ismail N, Ergun A, Wang Y, Plys AJ, Davis CP, Kathrein K, Sadreyev R, Borowsky ML, Eggan K, Zon L, Galloway JL, Kingston RE.	J Biol Chem. 2016	27405765
CTRL+INSERT: retrotransposons and their contribution to regulation and innovation of the transcriptome.	G枚ke J, Ng HH.	EMBO Rep. 2016	27402545
Comprehensive site-specific whole genome profiling of stromal and epithelial colonic gene signatures in human sigmoid colon and rectal tissue.	Knight JM, Kim E, Ivanov I, Davidson LA, Goldsby JS, Hullar MA, Randolph TW, Kaz AM, Levy L, Lampe JW, Chapkin RS.	Physiol Genomics. 2016	27401218
SNHG16 is regulated by the Wnt pathway in colorectal cancer and affects genes involved in lipid metabolism.	Christensen LL, True K, Hamilton MP, Nielsen MM, Damas ND, Damgaard CK, Ongen H, Dermitzakis E, Bramsen JB, Pedersen JS, Lund AH, Vang S, Stribolt K, Madsen MR, Laurberg S, McGuire SE, rntoft TF, Andersen CL.	Mol Oncol. 2016	27396952
The Circular RNA Cdr1as Act as an Oncogene in Hepatocellular Carcinoma through Targeting miR-7 Expression.	Yu L, Gong X, Sun L, Zhou Q, Lu B, Zhu L.	PLoS One. 2016	27391479
Long non-coding RNAs: novel prognostic biomarkers for liver metastases in patients with early stage colorectal cancer.	Kong H, Wu Y, Zhu M, Zhai C, Qian J, Gao X, Wang S, Hou Y, Lu S, Zhu H.	Oncotarget. 2016	27391432
Downregulated long non-coding RNA CLMAT3 promotes the proliferation of colorectal cancer cells by targeting regulators of the cell cycle pathway.	Ye LC, Chen T, Zhu DX, Lv SX, Qiu JJ, Xu J, Yuan FL, Wei Y.	Oncotarget. 2016	27391344
LncRNA UCA1-miR-507-FOXM1 axis is involved in cell proliferation, invasion and G0/G1 cell cycle arrest in melanoma.	Wei Y, Sun Q, Zhao L, Wu J, Chen X, Wang Y, Zang W, Zhao G.	Med Oncol. 2016	27389544
Delphinidin-3-glucoside suppresses breast carcinogenesis by inactivating the Akt/HOTAIR signaling pathway.	Yang X, Luo E, Liu X, Han B, Yu X, Peng X.	BMC Cancer. 2016	27388461
Deciphering and Targeting Oncogenic Mutations and Pathways in Breast Cancer.	Santarpia L, Bottai G, Kelly CM, Gyrffy B, Sz茅kely B, Pusztai L.	Oncologist. 2016	27384237
Long non-coding RNA CRNDE promotes tumor growth in medulloblastoma.	Song H, Han LM, Gao Q, Sun Y.	Eur Rev Med Pharmacol Sci. 2016	27383309
Long noncoding RNAs in B-cell development and activation.	Braz茫o TF, Johnson JS, M眉ller J, Heger A, Ponting CP, Tybulewicz VL.	Blood. 2016	27381906
LncRNA FER1L4 suppresses cancer cell proliferation and cycle by regulating PTEN expression in endometrial carcinoma.	Qiao Q, Li H.	Biochem Biophys Res Commun. 2016	27381864
Co-expression networks revealed potential core lncRNAs in the triple-negative breast cancer.	Yang F, Liu YH, Dong SY, Yao ZH, Lv L, Ma RM, Dai XX, Wang J, Zhang XH, Wang OC.	Gene. 2016	27380926
Long non-coding RNA expression profiling in the NCI60 cancer cell line panel using high-throughput RT-qPCR.	Mestdagh P, Lefever S, Volders PJ, Derveaux S, Hellemans J, Vandesompele J.	Sci Data. 2016	27377824
Noncoding RNAs in Cancer Diagnosis.	Zeng MS.	Adv Exp Med Biol. 2016	27376744
Viral Noncoding RNAs in Cancer Biology.	Li Z, Fu S, Sun LQ.	Adv Exp Med Biol. 2016	27376743
Noncoding RNAs Regulating p53 and c-Myc Signaling.	Mei Y, Wu M.	Adv Exp Med Biol. 2016	27376742
Noncoding RNAs Regulating NF-魏B Signaling.	Li M, Guan H.	Adv Exp Med Biol. 2016	27376741
Noncoding RNAs Regulating Cancer Signaling Network.	Hu J, Markowitz GJ, Wang X.	Adv Exp Med Biol. 2016	27376740
Noncoding RNAs in Therapeutic Resistance of Cancer.	Jia L, Yang A.	Adv Exp Med Biol. 2016	27376739
Noncoding RNAs in Cancer Immunology.	Li Q, Liu Q.	Adv Exp Med Biol. 2016	27376738
Noncoding RNAs in Tumor Angiogenesis.	Khorshidi A, Dhaliwal P, Yang BB.	Adv Exp Med Biol. 2016	27376737
Noncoding RNAs in Regulation of Cancer Metabolic Reprogramming.	Yang D, Sun L, Li Z, Gao P.	Adv Exp Med Biol. 2016	27376736
Noncoding RNAs in Cancer Cell Plasticity.	Xu J, Liu S.	Adv Exp Med Biol. 2016	27376735
Noncoding RNAs in Growth and Death of Cancer Cells.	Liu A, Liu S.	Adv Exp Med Biol. 2016	27376734
Relationship Between Noncoding RNA Dysregulation and Epigenetic Mechanisms in Cancer.	Suzuki H, Maruyama R, Yamamoto E, Niinuma T, Kai M.	Adv Exp Med Biol. 2016	27376733
Methods to Study Long Noncoding RNA Biology in Cancer.	Luo ML.	Adv Exp Med Biol. 2016	27376732
The Working Modules of Long Noncoding RNAs in Cancer Cells.	Li L, Song X.	Adv Exp Med Biol. 2016	27376731
Noncoding RNAs: New Players in Cancers.	Chen X, Fan S, Song E.	Adv Exp Med Biol. 2016	27376730
p53 induces formation of NEAT1 lncRNA-containing paraspeckles that modulate replication stress response and chemosensitivity.	Adriaens C, Standaert L, Barra J, Latil M, Verfaillie A, Kalev P, Boeckx B, Wijnhoven PW, Radaelli E, Vermi W, Leucci E, Lapouge G, Beck B, van den Oord J, Nakagawa S, Hirose T, Sablina AA, Lambrechts D, Aerts S, Blanpain C, Marine JC.	Nat Med. 2016	27376578
[Expression of two transcript variants of long noncoding RNA C6orf176 in non-small cell lung cancer and its clinical significance].	Wang J, Peng Z, Dong Y, He D, Duan C, Li X.	Zhong Nan Da Xue Xue Bao Yi Xue Ban. 2016	27374438
Roles of long noncoding RNAs in hepatocellular carcinoma.	Shi L, Peng F, Tao Y, Fan X, Li N.	Virus Res. 2016	27374059
Identifying Centromeric RNAs Involved in Histone Dynamics In Vivo.	Qu茅net D, Sturgill D, Dalal Y.	Methods Enzymol. 2016	27372766
Detection and Analysis of Long Noncoding RNAs.	Lai F, Blumenthal E, Shiekhattar R.	Methods Enzymol. 2016	27372765
Long Noncoding RNA MALAT1 Promotes Aggressive Pancreatic Cancer Proliferation and Metastasis via the Stimulation of Autophagy.	Li L, Chen H, Gao Y, Wang YW, Zhang GQ, Pan SH, Ji L, Kong R, Wang G, Jia YH, Bai XW, Sun B.	Mol Cancer Ther. 2016	27371730
Inflammatory related gene IKK伪, IKK尾, IKK纬 cooperates to determine liver cancer stem cells progression by altering telomere via heterochromatin protein 1-HOTAIR axis.	An J, Wu M, Xin X, Lin Z, Li X, Zheng Q, Gui X, Li T, Pu H, Li H, Lu D.	Oncotarget. 2016	27367027
A pan-cancer analysis of MYC-PVT1 reveals CNV-unmediated deregulation and poor prognosis in renal carcinoma.	Posa I, Carvalho S, Tavares J, Grosso AR.	Oncotarget. 2016	27366943
Long non-coding RNA TUG1 acts as a miR-26a sponge in human glioma cells.	Li J, An G, Zhang M, Ma Q.	Biochem Biophys Res Commun. 2016	27363339
Comprehensive analysis of lncRNAs microarray profile and mRNA-lncRNA co-expression in oncogenic HPV-positive cervical cancer cell lines.	Yang L, Yi K, Wang H, Zhao Y, Xi M.	Oncotarget. 2016	27363024
Comprehensive analysis of differentially expressed profiles of lncRNAs and circRNAs with associated co-expression and ceRNA networks in bladder carcinoma.	Huang M, Zhong Z, Lv M, Shu J, Tian Q, Chen J.	Oncotarget. 2016	27363013
Targeting long non-coding RNA-TUG1 inhibits tumor growth and angiogenesis in hepatoblastoma.	Dong R, Liu GB, Liu BH, Chen G, Li K, Zheng S, Dong KR.	Cell Death Dis. 2016	27362796
The Role of Long Non-Coding RNAs in Breast Cancer.	Soudyab M, Iranpour M, Ghafouri-Fard S.	Arch Iran Med. 2016	27362246
Reciprocal regulation of long noncoding RNAs THBS4ü003 and THBS4 control migration and invasion in prostate cancer cell lines.	Liu J, Cheng G, Yang H, Deng X, Qin C, Hua L, Yin C.	Mol Med Rep. 2016	27357608
Enhanced expression of long non-coding RNA Sox2ot promoted cell proliferation and motility in colorectal cancer.	Liu S, Xu B, Yan D.	Minerva Med. 2016	27353770
MALAT1 induces tongue cancer cells' EMT and inhibits apoptosis through Wnt/尾-catenin signaling pathway.	Liang J, Liang L, Ouyang K, Li Z, Yi X.	J Oral Pathol Med. 2017	27353727
Long noncoding RNAs as novel predictors of survival in human cancer: a systematic review and meta-analysis.	Serghiou S, Kyriakopoulou A, Ioannidis JP.	Mol Cancer. 2016	27352941
LINC00052 regulates the expression of NTRK3 by miR-128 and miR-485-3p to strengthen HCC cells invasion and migration.	Xiong D, Sheng Y, Ding S, Chen J, Tan X, Zeng T, Qin D, Zhu L, Huang A, Tang H.	Oncotarget. 2016	27351280
Long non-coding RNA NEAT1 promotes non-small cell lung cancer progression through regulation of miR-377-3p-E2F3 pathway.	Sun C, Li S, Zhang F, Xi Y, Wang L, Bi Y, Li D.	Oncotarget. 2016	27351135
Long non-coding RNA H19 can predict a poor prognosis and lymph node metastasis: a meta-analysis in human cancer.	Chen T, Yang P, He ZY.	Minerva Med. 2016	27348443
Long noncoding RNA MALAT1 as a potential novel biomarker in digestive system cancers: a meta-analysis.	Song W, Zhang RJ, Zou SB.	Minerva Med. 2016	27348442
Circulating long noncoding RNAs as novel biomarkers of human diseases.	Jiang X, Lei R, Ning Q.	Biomark Med. 2016	27347748
[Mifepristone inhibites the migration of endometrial cancer cells through regulating H19 methylation].	Lu ZZ, Yan L, Zhang H, Li MJ, Zhang XH, Zhao XX.	Zhonghua Zhong Liu Za Zhi. 2016	27346397
Long non-coding RNA MINCR promotes gallbladder cancer progression through stimulating EZH2 expression.	Wang SH, Yang Y, Wu XC, Zhang MD, Weng MZ, Zhou D, Wang JD, Quan ZW.	Cancer Lett. 2016	27345740
Long non-coding RNA taurine upregulated 1 enhances tumor-induced angiogenesis through inhibiting microRNA-299 in human glioblastoma.	Cai H, Liu X, Zheng J, Xue Y, Ma J, Li Z, Xi Z, Li Z, Bao M, Liu Y.	Oncogene. 2017	27345398
Androgen-induced Long Noncoding RNA (lncRNA) SOCS2-AS1 Promotes Cell Growth and Inhibits Apoptosis in Prostate Cancer Cells.	Misawa A, Takayama K, Urano T, Inoue S.	J Biol Chem. 2016	27342777
Cancer subtypes classification using long non-coding RNA.	Flippot R, Malouf GG, Su X, Mouawad R, Spano JP, Khayat D.	Oncotarget. 2016	27340923
TUG1: a pivotal oncogenic long non-coding RNA of human cancers.	Li Z, Shen J, Chan MT, Wu WK.	Cell Prolif. 2016	27339553
Aberrant methylation-mediated downregulation of long noncoding RNA LOC100130476 correlates with malignant progression of esophageal squamous cell carcinoma.	Guo W, Dong Z, Shi Y, Liu S, Liang J, Guo Y, Guo X, Shen S, Shan B.	Dig Liver Dis. 2016	27338851
Transcriptome sequencing uncovers a three-long noncoding RNA signature in predicting breast cancer survival.	Guo W, Wang Q, Zhan Y, Chen X, Yu Q, Zhang J, Wang Y, Xu XJ, Zhu L.	Sci Rep. 2016	27338266
Identification of key long non-coding RNAs as competing endogenous RNAs for miRNA-mRNA in lung adenocarcinoma.	Li DS, Ainiwaer JL, Sheyhiding I, Zhang Z, Zhang LW.	Eur Rev Med Pharmacol Sci. 2016	27338053
Association of LncRNA HMlincRNA717 with prognosis in pancreatic cancer.	Sun XL, Cao GH, Cao Y, Jiang X, Li XK, Ye XH, Wang DH, Yan SX.	Eur Rev Med Pharmacol Sci. 2016	27338046
RNA helicase DEAD box protein 5 regulates Polycomb repressive complex 2/Hox transcript antisense intergenic RNA function in hepatitis B virus infection and hepatocarcinogenesis.	Zhang H, Xing Z, Mani SK, Bancel B, Durantel D, Zoulim F, Tran EJ, Merle P, Andrisani O.	Hepatology. 2016	27338022
HOTAIR overexpression correlated with worse survival in patients with solid tumors.	Miao Z, Ding J, Chen B, Yang Y, Chen Y.	Minerva Med. 2016	27333150
Long non-coding RNA UCA1 is a predictive biomarker of cancer.	Hong HH, Hou LK, Pan X, Wu CY, Huang H, Li B, Nie W.	Oncotarget. 2016	27329842
High TUG1 expression is associated with chemotherapy resistance and poor prognosis in esophageal squamous cell carcinoma.	Jiang L, Wang W, Li G, Sun C, Ren Z, Sheng H, Gao H, Wang C, Yu H.	Cancer Chemother Pharmacol. 2016	27329359
Synthetic tetracycline-controllable shRNA targeting long non-coding RNA HOXD-AS1 inhibits the progression of bladder cancer.	Li J, Zhuang C, Liu Y, Chen M, Chen Y, Chen Z, He A, Lin J, Zhan Y, Liu L, Xu W, Zhao G, Guo Y, Wu H, Cai Z, Huang W.	J Exp Clin Cancer Res. 2016	27328915
Decisions on Further Research for Predictive Biomarkers of High-Dose Alkylating Chemotherapy in Triple-Negative Breast Cancer: A Value of Information Analysis.	Miquel-Cases A, Ret猫l VP, van Harten WH, Steuten LM.	Value Health. 2016	27325334
The long non-coding RNA HOTAIR increases tumour growth and invasion in cervical cancer by targeting the Notch pathway.	Lee M, Kim HJ, Kim SW, Park SA, Chun KH, Cho NH, Song YS, Kim YT.	Oncotarget. 2016	27323817
Downregulation of the long noncoding RNA TUG1 inhibits the proliferation, migration, invasion and promotes apoptosis of renal cell carcinoma.	Zhang M, Lu W, Huang Y, Shi J, Wu X, Zhang X, Jiang R, Cai Z, Wu S.	J Mol Histol. 2016	27323757
The non-coding landscape of head and neck squamous cell carcinoma.	Zou AE, Zheng H, Saad MA, Rahimy M, Ku J, Kuo SZ, Honda TK, Wang-Rodriguez J, Xuan Y, Korrapati A, Yu V, Singh P, Grandis JR, King CC, Lippman SM, Wang XQ, Hinton A, Ongkeko WM.	Oncotarget. 2016	27323410
Pan-Cancer Analyses Reveal Long Intergenic Non-Coding RNAs Relevant to Tumor Diagnosis, Subtyping and Prognosis.	Ching T, Peplowska K, Huang S, Zhu X, Shen Y, Molnar J, Yu H, Tiirikainen M, Fogelgren B, Fan R, Garmire LX.	EBioMedicine. 2016	27322459
Diagnostic Potential of lncRNAs in Cancer.	Li CH, Chen Y.	EBioMedicine. 2016	27322445
Long non-coding RNA stabilizes the Y-box-binding protein 1 and regulates the epidermal growth factor receptor to promote lung carcinogenesis.	Wei MM, Zhou YC, Wen ZS, Zhou B, Huang YC, Wang GZ, Zhao XC, Pan HL, Qu LW, Zhang J, Zhang C, Cheng X, Zhou GB.	Oncotarget. 2016	27322209
Construction of a lncRNA-mediated feed-forward loop network reveals global topological features and prognostic motifs in human cancers.	Ning S, Gao Y, Wang P, Li X, Zhi H, Zhang Y, Liu Y, Zhang J, Guo M, Han D, Li X.	Oncotarget. 2016	27322142
Long non-coding RNA HULC as a novel serum biomarker for diagnosis and prognosis prediction of gastric cancer.	Jin C, Shi W, Wang F, Shen X, Qi J, Cong H, Yuan J, Shi L, Zhu B, Luo X, Zhang Y, Ju S.	Oncotarget. 2016	27322075
Comprehensive Transcriptional Analysis of Early-Stage Urothelial Carcinoma.	Hedegaard J, Lamy P, Nordentoft I, Algaba F, H酶yer S, Ulh酶i BP, Vang S, Reinert T, Hermann GG, Mogensen K, Thomsen MBH, Nielsen MM, Marquez M, Segersten U, Aine M, H枚glund M, Birkenkamp-Demtr枚der K, Fristrup N, Borre M, Hartmann A, St枚hr R, Wach S, et al.	Cancer Cell. 2016	27321955
lncRNA in the liver: Prospects for fundamental research and therapy by RNA interference.	Smekalova EM, Kotelevtsev YV, Leboeuf D, Shcherbinina EY, Fefilova AS, Zatsepin TS, Koteliansky V.	Biochimie. 2016	27318030
A Long Noncoding RNA lincRNA-EPS Acts as a Transcriptional Brake to Restrain Inflammation.	Atianand MK, Hu W, Satpathy AT, Shen Y, Ricci EP, Alvarez-Dominguez JR, Bhatta A, Schattgen SA, McGowan JD, Blin J, Braun JE, Gandhi P, Moore MJ, Chang HY, Lodish HF, Caffrey DR, Fitzgerald KA.	Cell. 2016	27315481
ANRIL is associated with the survival rate of patients with colorectal cancer, and affects cell migration and invasion in vitro.	Sun Y, Zheng ZP, Li H, Zhang HQ, Ma FQ.	Mol Med Rep. 2016	27314206
From the RNA world to the clinic.	Sullenger BA, Nair S.	Science. 2016	27313039
OncodriveFML: a general framework to identify coding and non-coding regions with cancer driver mutations.	Mularoni L, Sabarinathan R, Deu-Pons J, Gonzalez-Perez A, L贸pez-Bigas N.	Genome Biol. 2016	27311963
Long non-coding RNA ROR promotes proliferation, migration and chemoresistance of nasopharyngeal carcinoma.	Li L, Gu M, You B, Shi S, Shan Y, Bao L, You Y.	Cancer Sci. 2016	27311700
Analysis of dysregulated long non-coding RNA expressions in glioblastoma cells.	Balci T, Yilmaz Susluer S, Kayabasi C, Ozmen Yelken B, Biray Avci C, Gunduz C.	Gene. 2016	27306825
The long noncoding RNA HOTAIR activates autophagy by upregulating ATG3 and ATG7 in hepatocellular carcinoma.	Yang L, Zhang X, Li H, Liu J.	Mol Biosyst. 2016	27301338
[Dysregulation of epigenetics and long non-coding RNA in glioblastoma].	Deguchi S, Kondo Y.	Nihon Yakurigaku Zasshi. 2016	27301310
Analysis of Long Non-Coding RNA Expression Profiles in Non-Small Cell Lung Cancer.	Wang L, Chen Z, An L, Wang Y, Zhang Z, Guo Y, Liu C.	Cell Physiol Biochem. 2016	27299310
Clinical significance of HOTAIR expression in colon cancer.	Luo ZF, Zhao D, Li XQ, Cui YX, Ma N, Lu CX, Liu MY, Zhou Y.	World J Gastroenterol. 2016	27298568
A potential panel of six-long non-coding RNA signature to improve survival prediction of diffuse large-B-cell lymphoma.	Sun J, Cheng L, Shi H, Zhang Z, Zhao H, Wang Z, Zhou M.	Sci Rep. 2016	27292966
A Positive Regulatory Loop between a Wnt-Regulated Non-coding RNA and ASCL2 Controls Intestinal Stem Cell Fate.	Giakountis A, Moulos P, Zarkou V, Oikonomou C, Harokopos V, Hatzigeorgiou AG, Reczko M, Hatzis P.	Cell Rep. 2016	27292638
Downregulation of long non-coding RNA ANRIL suppresses lymphangiogenesis and lymphatic metastasis in colorectal cancer.	Sun Z, Ou C, Ren W, Xie X, Li X, Li G.	Oncotarget. 2016	27286457
LncRNA HULC enhances epithelial-mesenchymal transition to promote tumorigenesis and metastasis of hepatocellular carcinoma via the miR-200a-3p/ZEB1 signaling pathway.	Li SP, Xu HX, Yu Y, He JD, Wang Z, Xu YJ, Wang CY, Zhang HM, Zhang RX, Zhang JJ, Yao Z, Shen ZY.	Oncotarget. 2016	27285757
Comprehensive analysis of long non-coding RNA expression profiles in hepatitis B virus-related hepatocellular carcinoma.	Gong X, Wei W, Chen L, Xia Z, Yu C.	Oncotarget. 2016	27285756
The long non-coding RNA CCAT2 is up-regulated in ovarian cancer and associated with poor prognosis.	Huang S, Qing C, Huang Z, Zhu Y.	Diagn Pathol. 2016	27283598
Steroid receptor RNA activator: Biologic function and role in disease.	Liu C, Wu HT, Zhu N, Shi YN, Liu Z, Ao BX, Liao DF, Zheng XL, Qin L.	Clin Chim Acta. 2016	27282881
Noncoding RNA and colorectal cancer: its epigenetic role.	Kita Y, Yonemori K, Osako Y, Baba K, Mori S, Maemura K, Natsugoe S.	J Hum Genet. 2017	27278790
Potential diagnostic value of lncRNA SPRY4-IT1 in hepatocellular carcinoma.	Jing W, Gao S, Zhu M, Luo P, Jing X, Chai H, Tu J.	Oncol Rep. 2016	27278245
Magnetofection based on superparamagnetic iron oxide nanoparticle-mediated low lncRNA HOTAIR expression decreases the proliferation and invasion of glioma stem cells.	Fang K, Liu P, Dong S, Guo Y, Cui X, Zhu X, Li X, Jiang L, Liu T, Wu Y.	Int J Oncol. 2016	27277755
Regulation of alternative splicing of Bcl-x by BC200 contributes to breast cancer pathogenesis.	Singh R, Gupta SC, Peng WX, Zhou N, Pochampally R, Atfi A, Watabe K, Lu Z, Mo YY.	Cell Death Dis. 2016	27277684
Long non-coding RNA regulation of epithelial-mesenchymal transition in cancer metastasis.	Xu Q, Deng F, Qin Y, Zhao Z, Wu Z, Xing Z, Ji A, Wang QJ.	Cell Death Dis. 2016	27277676
Targeting a Long Noncoding RNA in Breast Cancer.	Mendell JT.	N Engl J Med. 2016	27276568
Long non-coding RNA LINC00628 functions as a gastric cancer suppressor via long-range modulating the expression of cell cycle related genes.	Zhang ZZ, Zhao G, Zhuang C, Shen YY, Zhao WY, Xu J, Wang M, Wang CJ, Tu L, Cao H, Zhang ZG.	Sci Rep. 2016	27272474
Long noncoding RNA PVT1 promotes cervical cancer progression through epigenetically silencing miR-200b.	Zhang S, Zhang G, Liu J.	APMIS. 2016	27272214
NEAT1 upregulates EGCG-induced CTR1 to enhance cisplatin sensitivity in lung cancer cells.	Jiang P, Wu X, Wang X, Huang W, Feng Q.	Oncotarget. 2016	27270317
Long noncoding RNA RP11-838N2.4 enhances the cytotoxic effects of temozolomide by inhibiting the functions of miR-10a in glioblastoma cell lines.	Liu Y, Xu N, Liu B, Huang Y, Zeng H, Yang Z, He Z, Guo H.	Oncotarget. 2016	27270310
Long non-coding RNA ATB promotes glioma malignancy by negatively regulating miR-200a.	Ma CC, Xiong Z, Zhu GN, Wang C, Zong G, Wang HL, Bian EB, Zhao B.	J Exp Clin Cancer Res. 2016	27267902
lncRNA UCA1 inhibits esophageal squamous-cell carcinoma growth by regulating the Wnt signaling pathway.	Wang X, Gao Z, Liao J, Shang M, Li X, Yin L, Pu Y, Liu R.	J Toxicol Environ Health A. 2016	27267823
Chromosome fusions triggered by noncoding RNA.	Bracht JR, Wang X, Shetty K, Chen X, Uttarotai GJ, Callihan EC, McCloud SS, Clay DM, Wang J, Nowacki M, Landweber LF.	RNA Biol. 2017	27267579
lncRNA Up-Regulated in Nonmuscle Invasive Bladder Cancer Facilitates Tumor Growth and Acts as a Negative Prognostic Factor of Recurrence.	Zhang S, Zhong G, He W, Yu H, Huang J, Lin T.	J Urol. 2016	27267320
The Long Non-coding RNA HIF1A-AS2 Facilitates the Maintenance of Mesenchymal Glioblastoma Stem-like Cells in Hypoxic Niches.	Mineo M, Ricklefs F, Rooj AK, Lyons SM, Ivanov P, Ansari KI, Nakano I, Chiocca EA, Godlewski J, Bronisz A.	Cell Rep. 2016	27264189
The dynamic changes of X chromosome inactivation during early culture of human embryonic stem cells.	Xie P, Ouyang Q, Leng L, Hu L, Cheng D, Tan Y, Lu G, Lin G.	Stem Cell Res. 2016	27262949
Genome-wide association of familial prostate cancer cases identifies evidence for a rare segregating haplotype at 8q24.21.	Teerlink CC, Leongamornlert D, Dadaev T, Thomas A, Farnham J, Stephenson RA, Riska S, McDonnell SK, Schaid DJ, Catalona WJ, Zheng SL, Cooney KA, Ray AM, Zuhlke KA, Lange EM, Giles GG, Southey MC, Fitzgerald LM, Rinckleb A, Luedeke M, Maier C, Stanford JL, et al.	Hum Genet. 2016	27262462
MDC1-AS, an antisense long noncoding RNA, regulates cell proliferation of glioma.	Yue H, Zhu J, Xie S, Li F, Xu Q.	Biomed Pharmacother. 2016	27261595
Overexpression of lncRNA AFAP1-AS1 correlates with poor prognosis and promotes tumorigenesis in colorectal cancer.	Wang F, Ni H, Sun F, Li M, Chen L.	Biomed Pharmacother. 2016	27261589
Overexpressed MALAT1 promotes invasion and metastasis of gastric cancer cells via increasing EGFL7 expression.	Deng QJ, Xie LQ, Li H.	Life Sci. 2016	27259812
TERRA Incognita at chromosome ends.	Coulon S, G茅li V.	EMBO Rep. 2016	27259461
Long noncoding RNA GAPLINC promotes invasion in colorectal cancer by targeting SNAI2 through binding with PSF and NONO.	Yang P, Chen T, Xu Z, Zhu H, Wang J, He Z.	Oncotarget. 2016	27259250
Targeting DNA Damage Response in the Radio(Chemo)therapy of Non-Small Cell Lung Cancer.	Li L, Zhu T, Gao YF, Zheng W, Wang CJ, Xiao L, Huang MS, Yin JY, Zhou HH, Liu ZQ.	Int J Mol Sci. 2016	27258253
Heat shock represses rRNA synthesis by inactivation of TIF-IA and lncRNA-dependent changes in nucleosome positioning.	Zhao Z, Dammert MA, Hoppe S, Bierhoff H, Grummt I.	Nucleic Acids Res. 2016	27257073
Emerging roles for long noncoding RNAs in skeletal biology and disease.	Huynh NP, Anderson BA, Guilak F, McAlinden A.	Connect Tissue Res. 2017	27254479
Molecular markers in pituitary tumors.	Robertson AM, Heaney AP.	Curr Opin Endocrinol Diabetes Obes. 2016	27254269
High Expression of HULC Is Associated with Poor Prognosis in Osteosarcoma Patients.	Uzan VR, Lengert Av, Boldrini , Penna V, Scapulatempo-Neto C, Scrideli CA, Filho AP, Cavalcante CE, de Oliveira CZ, Lopes LF, Vidal DO.	PLoS One. 2016	27253450
Upregulation of long noncoding RNA SPRY4-IT1 promotes metastasis of esophageal squamous cell carcinoma via induction of epithelial-mesenchymal transition.	Zhang CY, Li RK, Qi Y, Li XN, Yang Y, Liu DL, Zhao J, Zhu DY, Wu K, Zhou XD, Zhao S.	Cell Biol Toxicol. 2016	27250657
Clinical Significance of Long Non-Coding RNA CASC8 rs10505477 Polymorphism in Lung Cancer Susceptibility, Platinum-Based Chemotherapy Response, and Toxicity.	Hu L, Chen SH, Lv QL, Sun B, Qu Q, Qin CZ, Fan L, Guo Y, Cheng L, Zhou HH.	Int J Environ Res Public Health. 2016	27249003
Long noncoding RNA CPS1-IT1 suppresses the metastasis of hepatocellular carcinoma by regulating HIF-1伪 activity and inhibiting epithelial-mesenchymal transition.	Wang TH, Yu CC, Lin YS, Chen TC, Yeh CT, Liang KH, Shieh TM, Chen CY, Hsueh C.	Oncotarget. 2016	27248828
Xist reduction in breast cancer upregulates AKT phosphorylation via HDAC3-mediated repression of PHLPP1 expression.	Huang YS, Chang CC, Lee SS, Jou YS, Shih HM.	Oncotarget. 2016	27248326
Analysis of the human immunodeficiency virus-1 RNA packageome.	Eckwahl MJ, Arnion H, Kharytonchyk S, Zang T, Bieniasz PD, Telesnitsky A, Wolin SL.	RNA. 2016	27247436
Roles of long noncoding RNAs in gastric cancer and their clinical applications.	Sun W, Yang Y, Xu C, Xie Y, Guo J.	J Cancer Res Clin Oncol. 2016	27246953
Systems medicine in colorectal cancer: from a mathematical model toward a new type of clinical trial.	Castagnino N, Maffei M, Tortolina L, Zoppoli G, Piras D, Nencioni A, Moran E, Ballestrero A, Patrone F, Parodi S.	Wiley Interdiscip Rev Syst Biol Med. 2016	27240214
lnc-尾-Catm elicits EZH2-dependent 尾-catenin stabilization and sustains liver CSC self-renewal.	Zhu P, Wang Y, Huang G, Ye B, Liu B, Wu J, Du Y, He L, Fan Z.	Nat Struct Mol Biol. 2016	27239797
Long noncoding RNAs in cancer: mechanisms of action and technological advancements.	Bartonicek N, Maag JL, Dinger ME.	Mol Cancer. 2016	27233618
The lncRNA PVT1 Contributes to the Cervical Cancer Phenotype and Associates with Poor Patient Prognosis.	Iden M, Fye S, Li K, Chowdhury T, Ramchandran R, Rader JS.	PLoS One. 2016	27232880
Expression profiling and functional prediction of long noncoding RNAs in nasopharyngeal nonkeratinizing carcinoma.	Zhang B, Wang D, Wu J, Tang J, Chen W, Chen X, Zhang D, Deng Y, Guo M, Wang Y, Luo J, Chen R.	Discov Med. 2016	27232510
Identification of prognostic biomarkers in glioblastoma using a long non-coding RNA-mediated, competitive endogenous RNA network.	Cao Y, Wang P, Ning S, Xiao W, Xiao B, Li X.	Oncotarget. 2016	27229531
Analysis of the association of HOTAIR single nucleotide polymorphism (rs920778) and risk of cervical cancer.	Qiu H, Liu Q, Li J, Wang X, Wang Y, Yuan Z, Li J, Pei DS.	APMIS. 2016	27229487
Long non-coding RNA: Functional agent for disease traits.	Jain S, Thakkar N, Chhatai J, Pal Bhadra M, Bhadra U.	RNA Biol. 2017	27229269
Translation and protein expression of lncRNAs: Impact for liver disease and hepatocellular carcinoma.	Zeisel MB, Baumert TF.	Hepatology. 2016	27228461
Long intergenic non-coding RNA APOC1P1-3 inhibits apoptosis by decreasing 伪-tubulin acetylation in breast cancer.	Liao XH, Wang JG, Li LY, Zhou DM, Ren KH, Jin YT, Lv L, Yu JG, Yang JY, Lu Q, Zou Q, Yu J, Liu XP, Zhou P.	Cell Death Dis. 2016	27228351
The Long Noncoding RNA MALAT-1 Is Highly Expressed in Ovarian Cancer and Induces Cell Growth and Migration.	Zhou Y, Xu X, Lv H, Wen Q, Li J, Tan L, Li J, Sheng X.	PLoS One. 2016	27227769
Expression quantitative trait loci in long non-coding RNA PAX8-AS1 are associated with decreased risk of cervical cancer.	Han J, Zhou W, Jia M, Wen J, Jiang J, Shi J, Zhang K, Ma H, Liu J, Ren J, Dai M, Hu Z, Hang D, Li N, Shen H.	Mol Genet Genomics. 2016	27225188
Lnc-CC3 increases metastasis in cervical cancer by increasing Slug expression.	Jiang B, Sun R, Fang S, Qin C, Pan X, Peng L, Li Y, Li G.	Oncotarget. 2016	27223436
An eight-long non-coding RNA signature as a candidate prognostic biomarker for lung cancer.	Tu Z, He D, Deng X, Xiong M, Huang X, Li X, Hao L, Ding Q, Zhang Q.	Oncol Rep. 2016	27222340
Downregulation of lncRNA CASC2 by microRNA-21 increases the proliferation and migration of renal cell carcinoma cells.	Cao Y, Xu R, Xu X, Zhou Y, Cui L, He X.	Mol Med Rep. 2016	27222255
Deciphering the function of non-coding RNAs in prostate cancer.	Ramalho-Carvalho J, Fromm B, Henrique R, Jer贸nimo C.	Cancer Metastasis Rev. 2016	27221068
[Expression of long non-coding RNA colon cancer associated transcript 2 and its clinicopathologic significance in oral squamous cell carcinoma].	Ouyang S, Zhang P, Wang J, Huang Z, Liao L.	Zhonghua Kou Qiang Yi Xue Za Zhi. 2016	27220388
A genomic screen for long noncoding RNA genes epigenetically silenced by aberrant DNA methylation in colorectal cancer.	Kumegawa K, Maruyama R, Yamamoto E, Ashida M, Kitajima H, Tsuyada A, Niinuma T, Kai M, Yamano HO, Sugai T, Tokino T, Shinomura Y, Imai K, Suzuki H.	Sci Rep. 2016	27215978
[Comprehensive Identification of MicroRNAs Regulated by Long Non-coding RNA MALAT1].	Zhang H, Wang G, Yin R, Qiu M, Xu L.	Zhongguo Fei Ai Za Zhi. 2016	27215451
Association of long noncoding RNA and c-JUN expression in hepatocellular carcinoma.	El-Tawdi AH, Matboli M, El-Nakeep S, Azazy AE, Abdel-Rahman O.	Expert Rev Gastroenterol Hepatol. 2016	27215316
PAUPAR lncRNA suppresses tumourigenesis by H3K4 demethylation in uveal melanoma.	Ding X, Wang X, Lin M, Xing Y, Ge S, Jia R, Zhang H, Fan X, Li J.	FEBS Lett. 2016	27214741
Long Noncoding RNAs Regulate Cell Growth, Proliferation, and Apoptosis.	Li J, Tian H, Yang J, Gong Z.	DNA Cell Biol. 2016	27213978
Pancreatic cancer risk variant in LINC00673 creates a miR-1231 binding site and interferes with PTPN11 degradation.	Zheng J, Huang X, Tan W, Yu D, Du Z, Chang J, Wei L, Han Y, Wang C, Che X, Zhou Y, Miao X, Jiang G, Yu X, Yang X, Cao G, Zuo C, Li Z, Wang C, Cheung ST, Jia Y, Zheng X, et al.	Nat Genet. 2016	27213290
Epigenetic silencing of miR-218 by the lncRNA CCAT1, acting via BMI1, promotes an altered cell cycle transition in the malignant transformation of HBE cells induced by cigarette smoke extract.	Lu L, Xu H, Luo F, Liu X, Lu X, Yang Q, Xue J, Chen C, Shi L, Liu Q.	Toxicol Appl Pharmacol. 2016	27212446
Long noncoding RNA SNHG15, a potential prognostic biomarker for hepatocellular carcinoma.	Zhang JH, Wei HW, Yang HG.	Eur Rev Med Pharmacol Sci. 2016	27212162
The lncRNA SLNCR1 Mediates Melanoma Invasion through a Conserved SRA1-like Region.	Schmidt K, Joyce CE, Buquicchio F, Brown A, Ritz J, Distel RJ, Yoon CH, Novina CD.	Cell Rep. 2016	27210747
Long non-coding RNAs as novel therapeutic targets in cancer.	Lavorgna G, Vago R, Sarmini M, Montorsi F, Salonia A, Bellone M.	Pharmacol Res. 2016	27210721
Up-regulation of long non-coding RNA PANDAR is associated with poor prognosis and promotes tumorigenesis in bladder cancer.	Zhan Y, Lin J, Liu Y, Chen M, Chen X, Zhuang C, Liu L, Xu W, Chen Z, He A, Zhang Q, Sun X, Zhao G, Huang W.	J Exp Clin Cancer Res. 2016	27206339
The long noncoding RNA CASC2 functions as a competing endogenous RNA by sponging miR-18a in colorectal cancer.	Huang G, Wu X, Li S, Xu X, Zhu H, Chen X.	Sci Rep. 2016	27198161
Circulating Long RNAs in Serum Extracellular Vesicles: Their Characterization and Potential Application as Biomarkers for Diagnosis of Colorectal Cancer.	Dong L, Lin W, Qi P, Xu MD, Wu X, Ni S, Huang D, Weng WW, Tan C, Sheng W, Zhou X, Du X.	Cancer Epidemiol Biomarkers Prev. 2016	27197301
The Ribonucleic Complex HuR-MALAT1 Represses CD133 Expression and Suppresses Epithelial-Mesenchymal Transition in Breast Cancer.	Latorre E, Carelli S, Raimondi I, D'Agostino V, Castiglioni I, Zucal C, Moro G, Luciani A, Ghilardi G, Monti E, Inga A, Di Giulio AM, Gorio A, Provenzani A.	Cancer Res. 2016	27197265
An Artificially Designed Interfering lncRNA Expressed by Oncolytic Adenovirus Competitively Consumes OncomiRs to Exert Antitumor Efficacy in Hepatocellular Carcinoma.	Li X, Su Y, Sun B, Ji W, Peng Z, Xu Y, Wu M, Su C.	Mol Cancer Ther. 2016	27196772
Knockdown of linc-UFC1 suppresses proliferation and induces apoptosis of colorectal cancer.	Yu T, Shan TD, Li JY, Huang CZ, Wang SY, Ouyang H, Lu XJ, Xu JH, Zhong W, Chen QK.	Cell Death Dis. 2016	27195675
Upregulated long non-coding RNA AGAP2-AS1 represses LATS2 and KLF2 expression through interacting with EZH2 and LSD1 in non-small-cell lung cancer cells.	Li W, Sun M, Zang C, Ma P, He J, Zhang M, Huang Z, Ding Y, Shu Y.	Cell Death Dis. 2016	27195672
The Essential Role of H19 Contributing to Cisplatin Resistance by Regulating Glutathione Metabolism in High-Grade Serous Ovarian Cancer.	Zheng ZG, Xu H, Suo SS, Xu XL, Ni MW, Gu LH, Chen W, Wang LY, Zhao Y, Tian B, Hua YJ.	Sci Rep. 2016	27193186
Methylation-mediated downregulation of long noncoding RNA LOC100130476 in gastric cardia adenocarcinoma.	Guo W, Dong Z, Shi Y, Liu S, Liang J, Guo Y, Guo X, Shen S, Wang G.	Clin Exp Metastasis. 2016	27189370
Circulating long non-coding RNAs in cancer: current status and future perspectives.	Qi P, Zhou XY, Du X.	Mol Cancer. 2016	27189224
Translin and Trax differentially regulate telomere-associated transcript homeostasis.	Gomez-Escobar N, Almobadel N, Alzahrani O, Feichtinger J, Planells-Palop V, Alshehri Z, Thallinger GG, Wakeman JA, McFarlane RJ.	Oncotarget. 2016	27183912
The Emerging Role and Promise of Long Noncoding RNAs in Lung Cancer Treatment.	Chen Y, Li C, Pan Y, Han S, Feng B, Gao Y, Chen J, Zhang K, Wang R, Chen L.	Cell Physiol Biochem. 2016	27183839
[THE LONG NON-CODING RNA ASSOCIATED WITH CANCEROGENESIS: BIOLOGICAL SIGNIFICANCE AND PERSPECTIVES OF APPLICATION IN DIAGNOSTIC].	Kit OI, Kirichenko EY, Kirichenko YG, Novikova IA, Selyutina ON, Filippova SY.	Klin Lab Diagn. 2016	27183723
RNA Duplex Map in Living Cells Reveals Higher-Order Transcriptome Structure.	Lu Z, Zhang QC, Lee B, Flynn RA, Smith MA, Robinson JT, Davidovich C, Gooding AR, Goodrich KJ, Mattick JS, Mesirov JP, Cech TR, Chang HY.	Cell. 2016	27180905
Long non-coding RNAs: An emerging powerhouse in the battle between life and death of tumor cells.	Xiong XD, Ren X, Cai MY, Yang JW, Liu X, Yang JM.	Drug Resist Updat. 2016	27180308
Long non-coding RNAs in normal and malignant hematopoiesis.	Nobili L, Lionetti M, Neri A.	Oncotarget. 2016	27177333
Long non-coding RNA ATB promotes growth and epithelial-mesenchymal transition and predicts poor prognosis in human prostate carcinoma.	Xu S, Yi XM, Tang CP, Ge JP, Zhang ZY, Zhou WQ.	Oncol Rep. 2016	27176634
Long noncoding RNA ANRIL: a potential novel prognostic marker in cancer: a meta-analysis.	Liu FT, Zhu PQ, Luo HL, Zhang Y, Hao TF, Xia GF, Zhu ZM, Qiu C.	Minerva Med. 2016	27176569
Therapeutic strategy with artificially-designed i-lncRNA targeting multiple oncogenic microRNAs exhibits effective antitumor activity in diffuse large B-cell lymphoma.	Su Y, Sun B, Lin X, Zhao X, Ji W, He M, Qian H, Song X, Yang J, Wang J, Chen J.	Oncotarget. 2016	27172795
Prognostic value of a newly identified MALAT1 alternatively spliced transcript in breast cancer.	Meseure D, Vacher S, Lallemand F, Alsibai KD, Hatem R, Chemlali W, Nicolas A, De Koning L, Pasmant E, Callens C, Lidereau R, Morillon A, Bieche I.	Br J Cancer. 2016	27172249
Long noncoding RNA signatures define oncogenic subtypes in T-cell acute lymphoblastic leukemia.	Wallaert A, Durinck K, Van Loocke W, Van de Walle I, Matthijssens F, Volders PJ, Avila Cobos F, Rombaut D, Rondou P, Mestdagh P, Vandesompele J, Poppe B, Taghon T, Soulier J, Van Vlierberghe P, Speleman F.	Leukemia. 2016	27168467
RMEL3, a novel BRAFV600E-associated long noncoding RNA, is required for MAPK and PI3K signaling in melanoma.	Goedert L, Pereira CG, Roszik J, Pla莽a JR, Cardoso C, Chen G, Deng W, Yennu-Nanda VG, Silva WA Jr, Davies MA, Espreafico EM.	Oncotarget. 2016	27167340
Genetic variants of lncRNA HOTAIR and risk of epithelial ovarian cancer among Chinese women.	Wu H, Shang X, Shi Y, Yang Z, Zhao J, Yang M, Li Y, Xu S.	Oncotarget. 2016	27166268
Strong evidence for LncRNA ZNRD1-AS1, and its functional Cis- eQTL locus contributing more to the susceptibility of lung cancer.	Li D, Song L, Wen Z, Li X, Jie J, Wang Y, Peng L.	Oncotarget. 2016	27166266
MiR-146b-5p overexpression attenuates stemness and radioresistance of glioma stem cells by targeting HuR/lincRNA-p21/尾-catenin pathway.	Yang W, Yu H, Shen Y, Liu Y, Yang Z, Sun T.	Oncotarget. 2016	27166258
Downregulated long non-coding RNA MEG3 in breast cancer regulates proliferation, migration and invasion by depending on p53's transcriptional activity.	Sun L, Li Y, Yang B.	Biochem Biophys Res Commun. 2016	27166155
Targeting the lncRNA SAMMSON Reveals Metabolic Vulnerability in Melanoma.	Goding CR.	Cancer Cell. 2016	27165740
Genome-wide analysis of long noncoding RNA (lncRNA) expression in colorectal cancer tissues from patients with liver metastasis.	Chen D, Sun Q, Cheng X, Zhang L, Song W, Zhou D, Lin J, Wang W.	Cancer Med. 2016	27165481
Somatic Mutation Theory - Why it's Wrong for Most Cancers.	Br眉cher BL, Jamall IS.	Cell Physiol Biochem. 2016	27160408
Obesity-related DNA methylation at imprinted genes in human sperm: Results from the TIEGER study.	Soubry A, Guo L, Huang Z, Hoyo C, Romanus S, Price T, Murphy SK.	Clin Epigenetics. 2016	27158277
NORAD: Defender of the Genome.	Ventura A.	Trends Genet. 2016	27157388
Long noncoding RNA uc.338 promotes cell proliferation through association with BMI1 in hepatocellular carcinoma.	Bo C, Li N, Li X, Liang X, An Y.	Hum Cell. 2016	27154519
High expression of long non-coding RNA SBF2-AS1 promotes proliferation in non-small cell lung cancer.	Lv J, Qiu M, Xia W, Liu C, Xu Y, Wang J, Leng X, Huang S, Zhu R, Zhao M, Ji F, Xu L, Xu K, Yin R.	J Exp Clin Cancer Res. 2016	27154193
Kaiso mediates human ICR1 methylation maintenance and H19 transcriptional fine regulation.	Bohne F, Langer D, Martin茅 U, Eider CS, Cencic R, Begemann M, Elbracht M, B眉low L, Eggermann T, Zechner U, Pelletier J, Zabel BU, Enklaar T, Prawitt D.	Clin Epigenetics. 2016	27152123
Upregulation of long noncoding RNA LOC100507661 promotes tumor aggressiveness in thyroid cancer.	Kim D, Lee WK, Jeong S, Seol MY, Kim H, Kim KS, Lee EJ, Lee J, Jo YS.	Mol Cell Endocrinol. 2016	27151833
NF-魏B Signaling Regulates Expression of Epstein-Barr Virus BART MicroRNAs and Long Noncoding RNAs in Nasopharyngeal Carcinoma.	Verhoeven RJ, Tong S, Zhang G, Zong J, Chen Y, Jin DY, Chen MR, Pan J, Chen H.	J Virol. 2016	27147748
LncRNA GClnc1 Promotes Gastric Carcinogenesis and May Act as a Modular Scaffold of WDR5 and KAT2A Complexes to Specify the Histone Modification Pattern.	Sun TT, He J, Liang Q, Ren LL, Yan TT, Yu TC, Tang JY, Bao YJ, Hu Y, Lin Y, Sun D, Chen YX, Hong J, Chen H, Zou W, Fang JY.	Cancer Discov. 2016	27147598
Integrative analysis reveals clinical phenotypes and oncogenic potentials of long non-coding RNAs across 15 cancer types.	Wang ZL, Li B, Piccolo SR, Zhang XQ, Li JH, Zhou H, Yang JH, Qu LH.	Oncotarget. 2016	27147563
PU.1 controls the expression of long noncoding RNA HOTAIRM1 during granulocytic differentiation.	Wei S, Zhao M, Wang X, Li Y, Wang K.	J Hematol Oncol. 2016	27146823
An RNA matchmaker protein regulates the activity of the long noncoding RNA HOTAIR.	Meredith EK, Balas MM, Sindy K, Haislop K, Johnson AM.	RNA. 2016	27146324
Oncogenic function of the homeobox A13-long noncoding RNA HOTTIP-insulin growth factor-binding protein 3 axis in human gastric cancer.	Wang SS, Wuputra K, Liu CJ, Lin YC, Chen YT, Chai CY, Lin CS, Kuo KK, Tsai MH, Wang SW, Chen KK, Miyoshi H, Nakamura Y, Saito S, Hanafusa T, Wu DC, Lin CS, Yokoyama KK.	Oncotarget. 2016	27144338
Long Noncoding RNAs as Novel Biomarkers Have a Promising Future in Cancer Diagnostics.	Shi T, Gao G, Cao Y.	Dis Markers. 2016	27143813
Role of microRNAs on HLA-G expression in human tumors.	Seliger B.	Hum Immunol. 2016	27142884
cAMP/CREB-regulated LINC00473 marks LKB1-inactivated lung cancer and mediates tumor growth.	Chen Z, Li JL, Lin S, Cao C, Gimbrone NT, Yang R, Fu DA, Carper MB, Haura EB, Schabath MB, Lu J, Amelio AL, Cress WD, Kaye FJ, Wu L.	J Clin Invest. 2016	27140397
RNA modifications: what have we learned and where are we headed?	Frye M, Jaffrey SR, Pan T, Rechavi G, Suzuki T.	Nat Rev Genet. 2016	27140282
Silencing of Long Non-Coding RNA MALAT1 Promotes Apoptosis of Glioma Cells.	Xiang J, Guo S, Jiang S, Xu Y, Li J, Li L, Xiang J.	J Korean Med Sci. 2016	27134488
CCAT1: a pivotal oncogenic long non-coding RNA in human cancers.	Xin Y, Li Z, Shen J, Chan MT, Wu WK.	Cell Prolif. 2016	27134049
Long noncoding RNA SNHG1 predicts a poor prognosis and promotes hepatocellular carcinoma tumorigenesis.	Zhang M, Wang W, Li T, Yu X, Zhu Y, Ding F, Li D, Yang T.	Biomed Pharmacother. 2016	27133041
Non-coding RNAs as emerging molecular targets of gallbladder cancer.	Tekcham DS, Tiwari PK.	Gene. 2016	27131889
Knockdown of Long Noncoding RNA GHET1 Inhibits Cell Proliferation and Invasion of Colorectal Cancer.	Zhou J, Li X, Wu M, Lin C, Guo Y, Tian B.	Oncol Res. 2016	27131316
Long non-coding RNA LOC572558 inhibits bladder cancer cell proliferation and tumor growth by regulating the AKT-MDM2-p53 signaling axis.	Zhu Y, Dai B, Zhang H, Shi G, Shen Y, Ye D.	Cancer Lett. 2016	27130667
The long non-coding RNA PARROT is an upstream regulator of c-Myc and affects proliferation and translation.	Vuievi D, Gehre M, Dhamija S, Friis-Hansen L, Meierhofer D, Sauer S, rom UA.	Oncotarget. 2016	27129154
Elevated RNA expression of long nonücoding HOTAIR promotes cell proliferation and predicts a poor prognosis in patients with diffuse large B cell lymphoma.	Yan Y, Han J, Li Z, Yang H, Sui Y, Wang M.	Mol Med Rep. 2016	27122348
Silencing of long non-coding RNA ANRIL inhibits the development of multidrug resistance in gastric cancer cells.	Lan WG, Xu DH, Xu C, Ding CL, Ning FL, Zhou YL, Ma LB, Liu CM, Han X.	Oncol Rep. 2016	27121324
Epigenetic modification of miR-141 regulates SKA2 by an endogenous 'sponge' HOTAIR in glioma.	Bian EB, Ma CC, He XJ, Wang C, Zong G, Wang HL, Zhao B.	Oncotarget. 2016	27121316
Exosome-Transmitted lncARSR Promotes Sunitinib Resistance in Renal Cancer by Acting as a Competing Endogenous RNA.	Qu L, Ding J, Chen C, Wu ZJ, Liu B, Gao Y, Chen W, Liu F, Sun W, Li XF, Wang X, Wang Y, Xu ZY, Gao L, Yang Q, Xu B, Li YM, Fang ZY, Xu ZP, Bao Y, Wu DS, Miao X, et al.	Cancer Cell. 2016	27117758
Integrating understanding of epidemiology and genomics in B-cell non-Hodgkin lymphoma as a pathway to novel management strategies.	Glass S, Phan A, Williams JN, Flowers CR, Koff JL.	Discov Med. 2016	27115168
Systematic study of novel lncRNAs in different gastrointestinal cancer cells.	Cao B, Song N, Zhang M, Di C, Yang Y, Lu Y, Chen R, Lu ZJ, Guo M.	Discov Med. 2016	27115166
[Long non-coding RNA HOTAIR in plasma as a potential biomarker for breast cancer diagnosis].	Zhang KJ, Zhang Y, Luo ZL, Liu L, Yang J, Wu LC, Yu SS, Liu JB.	Nan Fang Yi Ke Da Xue Xue Bao. 2016	27113175
Long noncoding RNA LINP1 regulates repair of DNA double-strand breaks in triple-negative breast cancer.	Zhang Y, He Q, Hu Z, Feng Y, Fan L, Tang Z, Yuan J, Shan W, Li C, Hu X, Tanyi JL, Fan Y, Huang Q, Montone K, Dang CV, Zhang L.	Nat Struct Mol Biol. 2016	27111890
Genome-wide profiling of long non-coding RNA expression patterns in the EGFR-TKI resistance of lung adenocarcinoma by microarray.	Wu Y, Yu DD, Hu Y, Yan D, Chen X, Cao HX, Yu SR, Wang Z, Feng JF.	Oncol Rep. 2016	27108960
HOTTIP and HOXA13 are oncogenes associated with gastric cancer progression.	Chang S, Liu J, Guo S, He S, Qiu G, Lu J, Wang J, Fan L, Zhao W, Che X.	Oncol Rep. 2016	27108607
Relapse-related long non-coding RNA signature to improve prognosis prediction of lung adenocarcinoma.	Zhou M, Xu W, Yue X, Zhao H, Wang Z, Shi H, Cheng L, Sun J.	Oncotarget. 2016	27105492
Up-Regulation of Long Non-Coding RNA AB073614 Predicts a Poor Prognosis in Patients with Glioma.	Hu L, Lv QL, Chen SH, Sun B, Qu Q, Cheng L, Guo Y, Zhou HH, Fan L.	Int J Environ Res Public Health. 2016	27104549
Long non-coding RNAs harboring miRNA seed regions are enriched in prostate cancer exosomes.	Ahadi A, Brennan S, Kennedy PJ, Hutvagner G, Tran N.	Sci Rep. 2016	27102850
Expression of ANRIL-Polycomb Complexes-CDKN2A/B/ARF Genes in Breast Tumors: Identification of a Two-Gene (EZH2/CBX7) Signature with Independent Prognostic Value.	Meseure D, Vacher S, Alsibai KD, Nicolas A, Chemlali W, Caly M, Lidereau R, Pasmant E, Callens C, Bieche I.	Mol Cancer Res. 2016	27102007
MicroRNA-92b promotes hepatocellular carcinoma progression by targeting Smad7 and is mediated by long non-coding RNA XIST.	Zhuang LK, Yang YT, Ma X, Han B, Wang ZS, Zhao QY, Wu LQ, Qu ZQ.	Cell Death Dis. 2016	27100897
Recurrent MALAT1-GLI1 oncogenic fusion and GLI1 up-regulation define a subset of plexiform fibromyxoma.	Spans L, Fletcher CD, Antonescu CR, Rouquette A, Coindre JM, Sciot R, Debiec-Rychter M.	J Pathol. 2016	27101025
The role of epigenetics and long noncoding RNA MIAT in neuroendocrine prostate cancer.	Crea F, Venalainen E, Ci X, Cheng H, Pikor L, Parolia A, Xue H, Nur Saidy NR, Lin D, Lam W, Collins C, Wang Y.	Epigenomics. 2016	27096814
The long non-coding RNA ANRIL promotes proliferation and cell cycle progression and inhibits apoptosis and senescence in epithelial ovarian cancer.	Qiu JJ, Wang Y, Liu YL, Zhang Y, Ding JX, Hua KQ.	Oncotarget. 2016	27095571
Long noncoding RNA NEAT1 is an unfavorable prognostic factor and regulates migration and invasion in gastric cancer.	Fu JW, Kong Y, Sun X.	J Cancer Res Clin Oncol. 2016	27095450
Long noncoding RNA H19 competitively binds miR-17-5p to regulate YES1 expression in thyroid cancer.	Liu L, Yang J, Zhu X, Li D, Lv Z, Zhang X.	FEBS J. 2016	27093644
Current Insights into Long Non-Coding RNAs in Renal Cell Carcinoma.	Seles M, Hutterer GC, Kiesslich T, Pummer K, Berindan-Neagoe I, Perakis S, Schwarzenbacher D, Stotz M, Gerger A, Pichler M.	Int J Mol Sci. 2016	27092491
Genetic variants in lncRNA H19 are associated with the risk of bladder cancer in a Chinese population.	Hua Q, Lv X, Gu X, Chen Y, Chu H, Du M, Gong W, Wang M, Zhang Z.	Mutagenesis. 2016	27091055
Activation of endogenous human stem cell-associated retroviruses (SCARs) and therapy-resistant phenotypes of malignant tumors.	Glinsky GV.	Cancer Lett. 2016	27084523
Long non-coding RNA HNF1A-AS1 functioned as an oncogene and autophagy promoter in hepatocellular carcinoma through sponging hsa-miR-30b-5p.	Liu Z, Wei X, Zhang A, Li C, Bai J, Dong J.	Biochem Biophys Res Commun. 2016	27084450
A long non-coding RNA targets microRNA miR-34a to regulate colon cancer stem cell asymmetric division.	Wang L, Bu P, Ai Y, Srinivasan T, Chen HJ, Xiang K, Lipkin SM, Shen X.	Elife. 2016	27077950
HuR-regulated lncRNA NEAT1 stability in tumorigenesis and progression of ovarian cancer.	Chai Y, Liu J, Zhang Z, Liu L.	Cancer Med. 2016	27075229
Comprehensive analysis of lncRNA expression profiles reveals a novel lncRNA signature to discriminate nonequivalent outcomes in patients with ovarian cancer.	Zhou M, Sun Y, Sun Y, Xu W, Zhang Z, Zhao H, Zhong Z, Sun J.	Oncotarget. 2016	27074572
Long noncoding RNAs in prostate cancer: overview and clinical implications.	Malik B, Feng FY.	Asian J Androl. 2016	27072044
Pathogenetics of alveolar capillary dysplasia with misalignment of pulmonary veins.	Szafranski P, Gambin T, Dharmadhikari AV, Akdemir KC, Jhangiani SN, Schuette J, Godiwala N, Yatsenko SA, Sebastian J, Madan-Khetarpal S, Surti U, Abellar RG, Bateman DA, Wilson AL, Markham MH, Slamon J, Santos-Simarro F, Palomares M, Nevado J, Lapunzina P, Chung BH, Wong WL, et al.	Hum Genet. 2016	27071622
Long Non-Coding RNA lincRNA-ROR Promotes the Progression of Colon Cancer and Holds Prognostic Value by Associating with miR-145.	Zhou P, Sun L, Liu D, Liu C, Sun L.	Pathol Oncol Res. 2016	27071407
Long Noncoding RNAs in Cancer Pathways.	Schmitt AM, Chang HY.	Cancer Cell. 2016	27070700
RNA-Seq analysis of non-small cell lung cancer in female never-smokers reveals candidate cancer-associated long non-coding RNAs.	Li J, Bi L, Shi Z, Sun Y, Lin Y, Shao H, Zhu Z.	Pathol Res Pract. 2016	27067812
Fas-antisense long noncoding RNA is differentially expressed during maturation of human erythrocytes and confers resistance to Fas-mediated cell death.	Villamizar O, Chambers CB, Mo YY, Torry DS, Hofstrand R, Riberdy JM, Persons DA, Wilber A.	Blood Cells Mol Dis. 2016	27067490
Expression profiles of long noncoding RNAs in cutaneous squamous cell carcinoma.	Sand M, Bechara FG, Sand D, Gambichler T, Hahn SA, Bromba M, Stockfleth E, Hessam S.	Epigenomics. 2016	27067026
Long noncoding RNA FTX inhibits hepatocellular carcinoma proliferation and metastasis by binding MCM2 and miR-374a.	Liu F, Yuan JH, Huang JF, Yang F, Wang TT, Ma JZ, Zhang L, Zhou CC, Wang F, Yu J, Zhou WP, Sun SH.	Oncogene. 2016	27065331
Long noncoding RNA HOTTIP contributes to the progression of prostate cancer by regulating HOXA13.	Zhang SR, Yang JK, Xie JK, Zhao LC.	Cell Mol Biol (Noisy-le-grand). 2016	27064878
Whole-genome mutational landscape and characterization of noncoding and structural mutations in liver cancer.	Fujimoto A, Furuta M, Totoki Y, Tsunoda T, Kato M, Shiraishi Y, Tanaka H, Taniguchi H, Kawakami Y, Ueno M, Gotoh K, Ariizumi S, Wardell CP, Hayami S, Nakamura T, Aikata H, Arihiro K, Boroevich KA, Abe T, Nakano K, Maejima K, Sasaki-Oku A, et al.	Nat Genet. 2016	27064257
Single-Cell RNA-Seq Reveals Lineage and X Chromosome Dynamics in Human Preimplantation Embryos.	Petropoulos S, Edsg盲rd D, Reinius B, Deng Q, Panula SP, Codeluppi S, Plaza Reyes A, Linnarsson S, Sandberg R, Lanner F.	Cell. 2016	27062923
The "lnc" between 3D chromatin structure and X chromosome inactivation.	Pandya-Jones A, Plath K.	Semin Cell Dev Biol. 2016	27062886
LOC100287225, novel long intergenic non-coding RNA, misregulates in colorectal cancer.	Kazemzadeh M, Safaralizadeh R, Feizi MA, Ravanbakhsh R, Somi MH, Hashemzadeh S.	Cancer Biomark. 2016	27062707
Haploinsufficiency for NR3C1, the gene encoding the glucocorticoid receptor, in blastic plasmacytoid dendritic cell neoplasms.	Emadali A, Hoghoughi N, Duley S, Hajmirza A, Verhoeyen E, Cosset FL, Bertrand P, Roumier C, Roggy A, Suchaud-Martin C, Chauvet M, Bertrand S, Hamaidia S, Rousseaux S, Josserand V, Charles J, Templier I, Maeda T, Bruder-Costa J, Chaperot L, Plumas J, Jacob MC, et al.	Blood. 2016	27060168
The long non-coding RNA expression profile of Coxsackievirus A16 infected RD cells identified by RNA-seq.	Shi Y, Tu H, Chen X, Zhang Y, Chen L, Liu Z, Sheng J, Han S, Yin J, Peng B, He X, Liu W.	Virol Sin. 2016	27060091
CRNDE Promotes Malignant Progression of Glioma by Attenuating miR-384/PIWIL4/STAT3 Axis.	Zheng J, Liu X, Wang P, Xue Y, Ma J, Qu C, Liu Y.	Mol Ther. 2016	27058823
SAMMSON Long Noncoding RNA Is Essential for Melanoma Cell Viability.	[No authors listed]	Cancer Discov. 2016	27056832
Silence of long noncoding RNA UCA1 inhibits malignant proliferation and chemotherapy resistance to adriamycin in gastric cancer.	Shang C, Guo Y, Zhang J, Huang B.	Cancer Chemother Pharmacol. 2016	27056384
Development of a prediction model for radiosensitivity using the expression values of genes and long non-coding RNAs.	Wang WA, Lai LC, Tsai MH, Lu TP, Chuang EY.	Oncotarget. 2016	27050376
Neighborhood and Family Environment of Expectant Mothers May Influence Prenatal Programming of Adult Cancer Risk: Discussion and an Illustrative DNA Methylation Example.	King KE, Kane JB, Scarbrough P, Hoyo C, Murphy SK.	Biodemography Soc Biol. 2016	27050035
Long Noncoding RNA PICSAR Promotes Growth of Cutaneous Squamous Cell Carcinoma by Regulating ERK1/2 Activity.	Piipponen M, Nissinen L, Farshchian M, Riihil盲 P, Kivisaari A, Kallajoki M, Peltonen J, Peltonen S, K盲h盲ri VM.	J Invest Dermatol. 2016	27049681
LncRNA-UCA1 enhances cell proliferation and 5-fluorouracil resistance in colorectal cancer by inhibiting miR-204-5p.	Bian Z, Jin L, Zhang J, Yin Y, Quan C, Hu Y, Feng Y, Liu H, Fei B, Mao Y, Zhou L, Qi X, Huang S, Hua D, Xing C, Huang Z.	Sci Rep. 2016	27046651
Long noncoding RNA HULC predicts poor clinical outcome and represents pro-oncogenic activity in diffuse large B-cell lymphoma.	Peng W, Wu J, Feng J.	Biomed Pharmacother. 2016	27044827
NF-魏B-HOTAIR axis links DNA damage response, chemoresistance and cellular senescence in ovarian cancer.	ze AR, Miller DF, ze ON, Fang F, Liu Y, Matei D, Huang T, Nephew KP.	Oncogene. 2016	27041570
Kidney cancer: AR promotes RCC via lncRNA interaction.	Fenner A.	Nat Rev Urol. 2016	27041208
Long noncoding RNA H19 regulates EZH2 expression by interacting with miR-630 and promotes cell invasion in nasopharyngeal carcinoma.	Li X, Lin Y, Yang X, Wu X, He X.	Biochem Biophys Res Commun. 2016	27040767
E2F1-induced upregulation of long noncoding RNA LINC00668 predicts a poor prognosis of gastric cancer and promotes cell proliferation through epigenetically silencing of CKIs.	Zhang E, Yin D, Han L, He X, Si X, Chen W, Xia R, Xu T, Gu D, De W, Guo R, Xu Z, Chen J.	Oncotarget. 2016	27036039
Prostasomes as a source of diagnostic biomarkers for prostate cancer.	Zijlstra C, Stoorvogel W.	J Clin Invest. 2016	27035806
Upregulation of long non coding RNA PCAT-1 contributes to cell proliferation, migration and apoptosis in hepatocellular carcinoma.	Wen J, Xu J, Sun Q, Xing C, Yin W.	Mol Med Rep. 2016	27035680
Characterization of long non-coding RNA expression profiles in lymph node metastasis of early-stage cervical cancer.	Shang C, Zhu W, Liu T, Wang W, Huang G, Huang J, Zhao P, Zhao Y, Yao S.	Oncol Rep. 2016	27035672
Microarray expression profile analysis of aberrant long non-coding RNAs in esophageal squamous cell carcinoma.	Yao J, Huang JX, Lin M, Wu ZD, Yu H, Wang PC, Ye J, Chen P, Wu J, Zhao GJ.	Int J Oncol. 2016	27035335
Overexpression of long non-coding RNA-CTD903 inhibits colorectal cancer invasion and migration by repressing Wnt/尾-catenin signaling and predicts favorable prognosis.	Yuan Z, Yu X, Ni B, Chen D, Yang Z, Huang J, Wang J, Chen D, Wang L.	Int J Oncol. 2016	27035092
Downregulation of LncRNA GAS5 causes trastuzumab resistance in breast cancer.	Li W, Zhai L, Wang H, Liu C, Zhang J, Chen W, Wei Q.	Oncotarget. 2016	27034004
Long noncoding RNA POU6F2-AS2 is associated with oesophageal squamous cell carcinoma.	Liu J, Sun X, Zhu H, Qin Q, Yang X, Sun X.	J Biochem. 2016	27033944
Salivary HOTAIR and PVT1 as novel biomarkers for early pancreatic cancer.	Xie Z, Chen X, Li J, Guo Y, Li H, Pan X, Jiang J, Liu H, Wu B.	Oncotarget. 2016	27028998
ILNCSIM: improved lncRNA functional similarity calculation model.	Huang YA, Chen X, You ZH, Huang DS, Chan KC.	Oncotarget. 2016	27028993
Association of genetic variants in lncRNA H19 with risk of colorectal cancer in a Chinese population.	Li S, Hua Y, Jin J, Wang H, Du M, Zhu L, Chu H, Zhang Z, Wang M.	Oncotarget. 2016	27027436
Upregulation of long intergenic noncoding RNA 00673 promotes tumor proliferation via LSD1 interaction and repression of NCALD in non-small-cell lung cancer.	Shi X, Ma C, Zhu Q, Yuan D, Sun M, Gu X, Wu G, Lv T, Song Y.	Oncotarget. 2016	27027352
TET2 regulates LncRNA-ANRIL expression and inhibits the growth of human gastric cancer cells.	Deng W, Wang J, Zhang J, Cai J, Bai Z, Zhang Z.	IUBMB Life. 2016	27027260
Placenta-Enriched LincRNAs MIR503HG and LINC00629 Decrease Migration and Invasion Potential of JEG-3 Cell Line.	Muys BR, Lorenzi JC, Zanette DL, Lima e Bueno Rde B, de Ara煤jo LF, Dinarte-Santos AR, Alves CP, Ram茫o A, de Molfetta GA, Vidal DO, Silva WA Jr.	PLoS One. 2016	27023770
The effects of maternal anxiety during pregnancy on IGF2/H19 methylation in cord blood.	Mansell T, Novakovic B, Meyer B, Rzehak P, Vuillermin P, Ponsonby AL, Collier F, Burgner D, Saffery R, Ryan J; BIS investigator team..	Transl Psychiatry. 2016	27023171
Epigenetic regulation in heart failure.	Kim SY, Morales CR, Gillette TG, Hill JA.	Curr Opin Cardiol. 2016	27022893
Long noncoding RNA FGFR3-AS1 promotes osteosarcoma growth through regulating its natural antisense transcript FGFR3.	Sun J, Wang X, Fu C, Wang X, Zou J, Hua H, Bi Z.	Mol Biol Rep. 2016	27022737
Transcriptome profile of the early stages of breast cancer tumoral spheroids.	Pacheco-Mar铆n R, Melendez-Zajgla J, Castillo-Rojas G, Mandujano-Tinoco E, Garcia-Venzor A, Uribe-Carvajal S, Cabrera-Orefice A, Gonzalez-Torres C, Gaytan-Cervantes J, Mitre-Aguilar IB, Maldonado V.	Sci Rep. 2016	27021602
Upregulation of the Non-Coding RNA OTUB1-isoform 2 Contributes to Gastric Cancer Cell Proliferation and Invasion and Predicts Poor Gastric Cancer Prognosis.	Wang YQ, Zhang QY, Weng WW, Wu Y, Yang YS, Shen C, Chen XC, Wang L, Liu KJ, Xu MD, Sheng WQ.	Int J Biol Sci. 2016	27019636
Tetracycline-inducible shRNA targeting antisense long non-coding RNA HIF1A-AS2 represses the malignant phenotypes of bladder cancer.	Chen M, Zhuang C, Liu Y, Li J, Dai F, Xia M, Zhan Y, Lin J, Chen Z, He A, Xu W, Zhao G, Guo Y, Cai Z, Huang W.	Cancer Lett. 2016	27018306
Role of Long Noncoding RNAs in Neoplasia: Special Emphasis on Prostate Cancer.	Alahari SV, Eastlack SC, Alahari SK.	Int Rev Cell Mol Biol. 2016	27017010
A novel integrative approach to identify lncRNAs associated with the survival of melanoma patients.	Guo L, Yao L, Jiang Y.	Gene. 2016	27016304
Long noncoding RNAs as auxiliary biomarkers for gastric cancer screening: A pooled analysis of individual studies.	Cui Z, Chen Y, Xiao Z, Hu M, Lin Y, Chen Y, Zheng Y.	Oncotarget. 2016	27015554
shRNA targeting long non-coding RNA CCAT2 controlled by tetracycline-inducible system inhibits progression of bladder cancer cells.	Li J, Zhuang C, Liu Y, Chen M, Zhou Q, Chen Z, He A, Zhao G, Guo Y, Wu H, Cai Z, Huang W.	Oncotarget. 2016	27015551
Long noncoding RNA MALAT1 promotes malignant development of esophageal squamous cell carcinoma by targeting 尾-catenin via Ezh2.	Wang W, Zhu Y, Li S, Chen X, Jiang G, Shen Z, Qiao Y, Wang L, Zheng P, Zhang Y.	Oncotarget. 2016	27015363
Long non-coding RNAs as novel targets for therapy in hepatocellular carcinoma.	Parasramka MA, Maji S, Matsuda A, Yan IK, Patel T.	Pharmacol Ther. 2016	27013343
Long non-coding RNA CASC11 interacts with hnRNP-K and activates the WNT/尾-catenin pathway to promote growth and metastasis in colorectal cancer.	Zhang Z, Zhou C, Chang Y, Zhang Z, Hu Y, Zhang F, Lu Y, Zheng L, Zhang W, Li X, Li X.	Cancer Lett. 2016	27012187
Quantitative Assessment of the Polymorphisms in the HOTAIR lncRNA and Cancer Risk: A Meta-Analysis of 8 Case-Control Studies.	Tian T, Li C, Xiao J, Shen Y, Lu Y, Jiang L, Zhuang X, Chu M.	PLoS One. 2016	27010768
Loss of TINCR expression promotes proliferation, metastasis through activating EpCAM cleavage in colorectal cancer.	Zhang ZY, Lu YX, Zhang ZY, Chang YY, Zheng L, Yuan L, Zhang F, Hu YH, Zhang WJ, Li XN.	Oncotarget. 2016	27009809
HBx-upregulated lncRNA UCA1 promotes cell growth and tumorigenesis by recruiting EZH2 and repressing p27Kip1/CDK2 signaling.	Hu JJ, Song W, Zhang SD, Shen XH, Qiu XM, Wu HZ, Gong PH, Lu S, Zhao ZJ, He ML, Fan H.	Sci Rep. 2016	27009634
Melanoma addiction to the long non-coding RNA SAMMSON.	Leucci E, Vendramin R, Spinazzi M, Laurette P, Fiers M, Wouters J, Radaelli E, Eyckerman S, Leonelli C, Vanderheyden K, Rogiers A, Hermans E, Baatsen P, Aerts S, Amant F, Van Aelst S, van den Oord J, de Strooper B, Davidson I, Lafontaine DL, Gevaert K, Vandesompele J, et al.	Nature. 2016	27008969
H19 Functions as a ceRNA in Promoting Metastasis Through Decreasing miR-200s Activity in Osteosarcoma.	Li M, Chen H, Zhao Y, Gao S, Cheng C.	DNA Cell Biol. 2016	27008415
Mechanisms of long noncoding RNA function in development and disease.	Schmitz SU, Grote P, Herrmann BG.	Cell Mol Life Sci. 2016	27007508
Integrated analysis of long non-coding RNAs in human colorectal cancer.	Chen X, Liu B, Yang R, Guo Y, Li F, Wang L, Hu H.	Oncotarget. 2016	27004403
Long non-coding RNA TUSC7 acts a molecular sponge for miR-10a and suppresses EMT in hepatocellular carcinoma.	Wang Y, Liu Z, Yao B, Dou C, Xu M, Xue Y, Ding L, Jia Y, Zhang H, Li Q, Tu K, Jiao Y, Liu Q, Guo C.	Tumour Biol. 2016	27002617
LncRNA NBR2 engages a metabolic checkpoint by regulating AMPK under energy stress.	Liu X, Xiao ZD, Han L, Zhang J, Lee SW, Wang W, Lee H, Zhuang L, Chen J, Lin HK, Wang J, Liang H, Gan B.	Nat Cell Biol. 2016	26999735
An overview of long non-coding RNAs in ovarian cancers.	Meryet-Figui猫re M, Lambert B, Gauduchon P, Vigneron N, Brotin E, Poulain L, Denoyelle C.	Oncotarget. 2016	26992233
Ftx non coding RNA-derived miR-545 promotes cell proliferation by targeting RIG-I in hepatocellular carcinoma.	Liu Z, Dou C, Yao B, Xu M, Ding L, Wang Y, Jia Y, Li Q, Zhang H, Tu K, Song T, Liu Q.	Oncotarget. 2016	26992218
Armored long non-coding RNA MEG3 targeting EGFR based on recombinant MS2 bacteriophage virus-like particles against hepatocellular carcinoma.	Chang L, Wang G, Jia T, Zhang L, Li Y, Han Y, Zhang K, Lin G, Zhang R, Li J, Wang L.	Oncotarget. 2016	26992211
The Association between Abnormal Long Noncoding RNA MALAT-1 Expression and Cancer Lymph Node Metastasis: A Meta-Analysis.	Wang J, Pan Y, Wu J, Zhang C, Huang Y, Zhao R, Cheng G, Liu J, Qin C, Shao P, Hua L, Wang Z.	Biomed Res Int. 2016	26989678
Long noncoding RNA H19 indicates a poor prognosis of colorectal cancer and promotes tumor growth by recruiting and binding to eIF4A3.	Han D, Gao X, Wang M, Qiao Y, Xu Y, Yang J, Dong N, He J, Sun Q, Lv G, Xu C, Tao J, Ma N.	Oncotarget. 2016	26989025
Antidifferentiation Noncoding RNA Regulates the Proliferation of Osteosarcoma Cells.	Min L, Hong S, Duan H, Zhou Y, Zhang W, Luo Y, Shi R, Tu C.	Cancer Biother Radiopharm. 2016	26986815
STARD13-correlated ceRNA network inhibits EMT and metastasis of breast cancer.	Li X, Zheng L, Zhang F, Hu J, Chou J, Liu Y, Xing Y, Xi T.	Oncotarget. 2016	26985770
Roles of Long Non-Coding RNA CCAT2 in Cervical Cancer Cell Growth and Apoptosis.	Wu L, Jin L, Zhang W, Zhang L.	Med Sci Monit. 2016	26983975
Suppressing H19 Modulates Tumorigenicity and Stemness in U251 and U87MG Glioma Cells.	Li W, Jiang P, Sun X, Xu S, Ma X, Zhan R.	Cell Mol Neurobiol. 2016	26983719
Long Noncoding RNA Highly Upregulated in Liver Cancer Regulates the Tumor Necrosis Factor-伪-Induced Apoptosis in Human Vascular Endothelial Cells.	Ma Y, Huang D, Yang F, Tian M, Wang Y, Shen D, Wang Q, Chen Q, Zhang L.	DNA Cell Biol. 2016	26981838
The long non-coding RNA EPB41L4A-AS2 inhibits tumor proliferation and is associated with favorable prognoses in breast cancer and other solid tumors.	Xu S, Wang P, You Z, Meng H, Mu G, Bai X, Zhang G, Zhang J, Pang D.	Oncotarget. 2016	26980733
Long Non-coding RNA HOTAIR Promotes Parkinson's Disease Induced by MPTP Through up-regulating the Expression of LRRK2.	Liu S, Cui B, Dai ZX, Shi PK, Wang ZH, Guo YY.	Curr Neurovasc Res. 2016	26979073
Crosstalk between Long Noncoding RNAs and MicroRNAs in Health and Disease.	Bayoumi AS, Sayed A, Broskova Z, Teoh JP, Wilson J, Su H, Tang YL, Kim IM.	Int J Mol Sci. 2016	26978351
Integrative analyses reveal a long noncoding RNA-mediated sponge regulatory network in prostate cancer.	Du Z, Sun T, Hacisuleyman E, Fei T, Wang X, Brown M, Rinn JL, Lee MG, Chen Y, Kantoff PW, Liu XS.	Nat Commun. 2016	26975529
Comprehensive transcriptome analysis identifies novel molecular subtypes and subtype-specific RNAs of triple-negative breast cancer.	Liu YR, Jiang YZ, Xu XE, Yu KD, Jin X, Hu X, Zuo WJ, Hao S, Wu J, Liu GY, Di GH, Li DQ, He XH, Hu WG, Shao ZM.	Breast Cancer Res. 2016	26975198
Long Non-Coding RNA ucoo2kmd.1 Regulates CD44-Dependent Cell Growth by Competing for miR-211-3p in Colorectal Cancer.	Wu X, He X, Li S, Xu X, Chen X, Zhu H.	PLoS One. 2016	26974151
Differential regulation of LncRNA-SARCC suppresses VHL-mutant RCC cell proliferation yet promotes VHL-normal RCC cell proliferation via modulating androgen receptor/HIF-2伪/C-MYC axis under hypoxia.	Zhai W, Sun Y, Jiang M, Wang M, Gasiewicz TA, Zheng J, Chang C.	Oncogene. 2016	26973243
LIN28B is over-expressed in specific subtypes of pediatric leukemia and regulates lncRNA H19.	Helsmoortel HH, De Moerloose B, Pieters T, Ghazavi F, Bresolin S, Cav茅 H, de Vries A, de Haas V, Flotho C, Labarque V, Niemeyer C, De Paepe P, Van Roy N, Stary J, van den Heuvel-Eibrink MM, Benoit Y, Schulte J, Goossens S, Berx G, Haigh JJ, Speleman F, Van Vlierberghe P, et al.	Haematologica. 2016	26969084
Characteristics of 10-year survivors of high-grade serous ovarian carcinoma.	Dao F, Schlappe BA, Tseng J, Lester J, Nick AM, Lutgendorf SK, McMeekin S, Coleman RL, Moore KN, Karlan BY, Sood AK, Levine DA.	Gynecol Oncol. 2016	26968641
Genetic variants in lncRNA SRA and risk of breast cancer.	Yan R, Wang K, Peng R, Wang S, Cao J, Wang P, Song C.	Oncotarget. 2016	26967566
EVI1 promotes cell proliferation in HBx-induced hepatocarcinogenesis as a critical transcription factor regulating lncRNAs.	Huang JF, Wang Y, Liu F, Liu Y, Zhao CX, Guo YJ, Sun SH.	Oncotarget. 2016	26967394
Genetic variants of lncRNA HOTAIR contribute to the risk of osteosarcoma.	Zhou Q, Chen F, Fei Z, Zhao J, Liang Y, Pan W, Liu X, Zheng D.	Oncotarget. 2016	26967389
Long non-coding RNA: A newly deciphered "code" in prostate cancer.	Zhang A, Zhang J, Kaipainen A, Lucas JM, Yang H.	Cancer Lett. 2016	26965999
The association of HOTAIR expression with clinicopathological features and prognosis in gastric cancer patients.	Liu FT, Qiu C, Luo HL, Zhang Y, Xia GF, Hao TF, Zhu PQ.	Panminerva Med. 2016	26964077
Long non-coding RNA-LET can indicate metastasis and a poor prognosis: a meta-analysis.	Liu FT, Zhu PQ, Ou YX, Lin QS, Qiu C, Luo HL.	Minerva Med. 2016	26963750
MiR-125a-5p decreases after long non-coding RNA HOTAIR knockdown to promote cancer cell apoptosis by releasing caspase 2.	Tang L, Shen H, Li X, Li Z, Liu Z, Xu J, Ma S, Zhao X, Bai X, Li M, Wang Q, Ji J.	Cell Death Dis. 2016	26962687
PCA3 long noncoding RNA modulates the expression of key cancer-related genes in LNCaP prostate cancer cells.	Lemos AE, Ferreira LB, Batoreu NM, de Freitas PP, Bonamino MH, Gimba ER.	Tumour Biol. 2016	26960690
Identification of key genes involved in HER2-positive breast cancer.	Zhong BL, Bian LJ, Wang GM, Zhou YF, Chen YY, Peng F.	Eur Rev Med Pharmacol Sci. 2016	26957268
Breast cancer stem cells programs: enter the (non)-code.	Salvador MA, Birnbaum D, Charafe-Jauffret E, Ginestier C.	Brief Funct Genomics. 2016	26955842
H2A/K pseudogene mutation may promote cell proliferation.	Guo J, Jing R, Lv X, Wang X, Li J, Li L, Li C, Wang D, Bi B, Chen X, Yang JH.	Mutat Res. 2016	26953487
Long Noncoding RNA RGMB-AS1 Indicates a Poor Prognosis and Modulates Cell Proliferation, Migration and Invasion in Lung Adenocarcinoma.	Li P, Zhang G, Li J, Yang R, Chen S, Wu S, Zhang F, Bai Y, Zhao H, Wang Y, Dun S, Chen X, Sun Q, Zhao G.	PLoS One. 2016	26950071
Circulating Long Noncoding RNA UCA1 as a Novel Biomarker of Acute Myocardial Infarction.	Yan Y, Zhang B, Liu N, Qi C, Xiao Y, Tian X, Li T, Liu B.	Biomed Res Int. 2016	26949706
A circulating non-coding RNA panel as an early detection predictor of non-small cell lung cancer.	Peng H, Wang J, Li J, Zhao M, Huang SK, Gu YY, Li Y, Sun XJ, Yang L, Luo Q, Huang CZ.	Life Sci. 2016	26946307
Roles for long non-coding RNAs in physiology and disease.	Melissari MT, Grote P.	Pflugers Arch. 2016	26944276
Identification and characterization of lncRNA mediated transcriptional dysregulation dictates lncRNA roles in glioblastoma.	Li Y, Wang Z, Wang Y, Zhao Z, Zhang J, Lu J, Xu J, Li X.	Oncotarget. 2016	26943771
The role and potential mechanisms of LncRNA-TATDN1 on metastasis and invasion of non-small cell lung cancer.	Zequn N, Xuemei Z, Wei L, Zongjuan M, Yujie Z, Yanli H, Yuping Z, Xia M, Wei W, Wenjing D, Na F, Shuanying Y.	Oncotarget. 2016	26943769
Long non-coding RNAs as prognostic markers in human breast cancer.	Liu H, Li J, Koirala P, Ding X, Chen B, Wang Y, Wang Z, Wang C, Zhang X, Mo YY.	Oncotarget. 2016	26942882
Whole exome sequencing identifies lncRNA GAS8-AS1 and LPAR4 as novel papillary thyroid carcinoma driver alternations.	Pan W, Zhou L, Ge M, Zhang B, Yang X, Xiong X, Fu G, Zhang J, Nie X, Li H, Tang X, Wei J, Shao M, Zheng J, Yuan Q, Tan W, Wu C, Yang M, Lin D.	Hum Mol Genet. 2016	26941397
LINC01225 promotes occurrence and metastasis of hepatocellular carcinoma in an epidermal growth factor receptor-dependent pathway.	Wang X, Zhang W, Tang J, Huang R, Li J, Xu D, Xie Y, Jiang R, Deng L, Zhang X, Chai Y, Qin X, Sun B.	Cell Death Dis. 2016	26938303
Tumor-suppressive function of long noncoding RNA MALAT1 in glioma cells by downregulation of MMP2 and inactivation of ERK/MAPK signaling.	Han Y, Wu Z, Wu T, Huang Y, Cheng Z, Li X, Sun T, Xie X, Zhou Y, Du Z.	Cell Death Dis. 2016	26938295
Long non-coding RNA-Low Expression in Tumor inhibits the invasion and metastasis of esophageal squamous cell carcinoma by regulating p53 expression.	Wang PL, Liu B, Xia Y, Pan CF, Ma T, Chen YJ.	Mol Med Rep. 2016	26935396
Identification of long-non coding RNA UCA1 as an oncogene in renal cell carcinoma.	Li Y, Wang T, Li Y, Chen D, Yu Z, Jin L, Ni L, Yang S, Mao X, Gui Y, Lai Y.	Mol Med Rep. 2016	26935146
Integrated analysis of long non-coding RNA competing interactions reveals the potential role in progression of human gastric cancer.	Li CY, Liang GY, Yao WZ, Sui J, Shen X, Zhang YQ, Peng H, Hong WW, Ye YC, Zhang ZY, Zhang WH, Yin LH, Pu YP.	Int J Oncol. 2016	26935047
LncRNA DQ786243 contributes to proliferation and metastasis of colorectal cancer both in vitro and in vivo.	Sun L, Xue H, Jiang C, Zhou H, Gu L, Liu Y, Xu C, Xu Q.	Biosci Rep. 2016	26934980
Downregulation of long non-coding RNA TRIM52-AS1 functions as a tumor suppressor in renal cell carcinoma.	Liu Z, Yan HY, Xia SY, Zhang C, Xiu YC.	Mol Med Rep. 2016	26934858
Associations between polymorphisms of long non-coding RNA MEG3 and risk of colorectal cancer in Chinese.	Cao X, Zhuang S, Hu Y, Xi L, Deng L, Sheng H, Shen W.	Oncotarget. 2016	26934323
Long Noncoding RNA H19-Derived miR-675 Enhances Proliferation and Invasion via RUNX1 in Gastric Cancer Cells.	Liu G, Xiang T, Wu QF, Wang WX.	Oncol Res. 2016	26931432
Identification of crucial regulatory relationships between long non-coding RNAs and protein-coding genes in lung squamous cell carcinoma.	Wu X, Ruan L, Yang Y, Mei Q.	Mol Cell Probes. 2016	26928440
LncRNA PANDAR regulates the G1/S transition of breast cancer cells by suppressing p16(INK4A) expression.	Sang Y, Tang J, Li S, Li L, Tang X, Cheng C, Luo Y, Qian X, Deng LM, Liu L, Lv XB.	Sci Rep. 2016	26927017
MALAT1 induced migration and invasion of human breast cancer cells by competitively binding miR-1 with cdc42.	Chou J, Wang B, Zheng T, Li X, Zheng L, Hu J, Zhang Y, Xing Y, Xi T.	Biochem Biophys Res Commun. 2016	26926567
Long Non-Coding RNA CCAT1 Acts as a Competing Endogenous RNA to Regulate Cell Growth and Differentiation in Acute Myeloid Leukemia.	Chen L, Wang W, Cao L, Li Z, Wang X.	Mol Cells. 2016	26923190
Transcriptome Analysis of Triple-Negative Breast Cancer Reveals an Integrated mRNA-lncRNA Signature with Predictive and Prognostic Value.	Jiang YZ, Liu YR, Xu XE, Jin X, Hu X, Yu KD, Shao ZM.	Cancer Res. 2016	26921339
Comprehensive analysis of lncRNA expression profiles and identification of functional lncRNAs in lung adenocarcinoma.	Qiu M, Feng D, Zhang H, Xia W, Xu Y, Wang J, Dong G, Zhang Y, Yin R, Xu L.	Oncotarget. 2016	26918601
miR-124 downregulation leads to breast cancer progression via LncRNA-MALAT1 regulation and CDK4/E2F1 signal activation.	Feng T, Shao F, Wu Q, Zhang X, Xu D, Qian K, Xie Y, Wang S, Xu N, Wang Y, Qi C.	Oncotarget. 2016	26918449
Systematic characterization of lncRNAs' cell-to-cell expression heterogeneity in glioblastoma cells.	Lv D, Wang X, Dong J, Zhuang Y, Huang S, Ma B, Chen P, Li X, Zhang B, Li Z, Jin B.	Oncotarget. 2016	26918340
Aberrant KDM5B expression promotes aggressive breast cancer through MALAT1 overexpression and downregulation of hsa-miR-448.	Bamodu OA, Huang WC, Lee WH, Wu A, Wang LS, Hsiao M, Yeh CT, Chao TY.	BMC Cancer. 2016	26917489
Increased expression of long noncoding RNA TUG1 predicts a poor prognosis of gastric cancer and regulates cell proliferation by epigenetically silencing of p57.	Zhang E, He X, Yin D, Han L, Qiu M, Xu T, Xia R, Xu L, Yin R, De W.	Cell Death Dis. 2016	26913601
[Research Progress on Long Non-Coding RNA in Hematological Malignancies--Review].	Xin LY, Zhong SS, Liu AF, Chen YJ.	Zhongguo Shi Yan Xue Ye Xue Za Zhi. 2016	26913428
Enhanced expression of long non-coding RNA NEAT1 is associated with the progression of gastric adenocarcinomas.	Ma Y, Liu L, Yan F, Wei W, Deng J, Sun J.	World J Surg Oncol. 2016	26911892
LncRNAs as new biomarkers to differentiate triple negative breast cancer from non-triple negative breast cancer.	Lv M, Xu P, Wu Y, Huang L, Li W, Lv S, Wu X, Zeng X, Shen R, Jia X, Yin Y, Gu Y, Yuan H, Xie H, Fu Z.	Oncotarget. 2016	26910840
The Regulatory Role of Long Noncoding RNAs in Cancer Drug Resistance.	Askarian-Amiri ME, Leung E, Finlay G, Baguley BC.	Methods Mol Biol. 2016	26910076
Prognostic significance of long non-coding RNA MALAT-1 in various human carcinomas: a meta-analysis.	Wang J, Xu AM, Zhang JY, He XM, Pan YS, Cheng G, Qin C, Hua LX, Wang ZJ.	Genet Mol Res. 2016	26909935
Mapping of deletion breakpoints at the CDKN2A locus in melanoma: detection of MTAP-ANRIL fusion transcripts.	Xie H, Rachakonda PS, Heidenreich B, Nagore E, Sucker A, Hemminki K, Schadendorf D, Kumar R.	Oncotarget. 2016	26909863
LncRNA MT1JP functions as a tumor suppressor by interacting with TIAR to modulate the p53 pathway.	Liu L, Yue H, Liu Q, Yuan J, Li J, Wei G, Chen X, Lu Y, Guo M, Luo J, Chen R.	Oncotarget. 2016	26909858
Long Noncoding RNA PVT1 Promotes Non-Small Cell Lung Cancer Cell Proliferation through Epigenetically Regulating LATS2 Expression.	Wan L, Sun M, Liu GJ, Wei CC, Zhang EB, Kong R, Xu TP, Huang MD, Wang ZX.	Mol Cancer Ther. 2016	26908628
Identification of a long non-coding RNA NR_026689 associated with lung carcinogenesis induced by NNK.	Wu J, Li X, Xu Y, Yang T, Yang Q, Yang C, Jiang Y.	Oncotarget. 2016	26908441
Upregulation of Long Non-Coding RNA PlncRNA-1 Promotes Metastasis and Induces Epithelial-Mesenchymal Transition in Hepatocellular Carcinoma.	Dong L, Ni J, Hu W, Yu C, Li H.	Cell Physiol Biochem. 2016	26906068
A functional polymorphism in lnc-LAMC2-1:1 confers risk of colorectal cancer by affecting miRNA binding.	Gong J, Tian J, Lou J, Ke J, Li L, Li J, Yang Y, Gong Y, Zhu Y, Zhang Y, Zhong R, Chang J, Miao X.	Carcinogenesis. 2016	26905585
lncRNA-Induced Nucleosome Repositioning Reinforces Transcriptional Repression of rRNA Genes upon Hypotonic Stress.	Zhao Z, Dammert MA, Grummt I, Bierhoff H.	Cell Rep. 2016	26904956
[Progress of Long Non-coding RNAs in Non-small Cell Lung Cancer].	Fan L, Hu Z.	Zhongguo Fei Ai Za Zhi. 2016	26903166
The aspirin-induced long non-coding RNA OLA1P2 blocks phosphorylated STAT3 homodimer formation.	Guo H, Liu J, Ben Q, Qu Y, Li M, Wang Y, Chen W, Zhang J.	Genome Biol. 2016	26898989
LincRNA-ROR promotes invasion, metastasis and tumor growth in pancreatic cancer through activating ZEB1 pathway.	Zhan HX, Wang Y, Li C, Xu JW, Zhou B, Zhu JK, Han HF, Wang L, Wang YS, Hu SY.	Cancer Lett. 2016	26898939
Increased expression of LncRNA PANDAR predicts a poor prognosis in gastric cancer.	Ma P, Xu T, Huang M, Shu Y.	Biomed Pharmacother. 2016	26898439
Association Between MIF-AS rs755622 and Nephrolithiasis Risk in a Chinese Population.	Ma G, Yuan Q, Wang Q, Du M, Chu H, Dong Z, Xiao X, Wang M, Qin C, Yin C, Zhang Z, Zhang W.	Med Sci Monit. 2016	26895959
Distinct lncRNA transcriptional fingerprints characterize progressive stages of multiple myeloma.	Ronchetti D, Agnelli L, Taiana E, Galletti S, Manzoni M, Todoerti K, Musto P, Strozzi F, Neri A.	Oncotarget. 2016	26895470
AB209630, a long non-coding RNA decreased expression in hypopharyngeal squamous cell carcinoma, influences proliferation, invasion, metastasis, and survival.	Zhou J, Li M, Yu W, Li W, Wang J, Xiang X, Li G, Pan X, Lei D.	Oncotarget. 2016	26895099
HULC long noncoding RNA silencing suppresses angiogenesis by regulating ESM-1 via the PI3K/Akt/mTOR signaling pathway in human gliomas.	Zhu Y, Zhang X, Qi L, Cai Y, Yang P, Xuan G, Jiang Y.	Oncotarget. 2016	26894862
Long noncoding RNA AFAP1-AS1 indicates a poor prognosis of hepatocellular carcinoma and promotes cell proliferation and invasion via upregulation of the RhoA/Rac2 signaling.	Zhang JY, Weng MZ, Song FB, Xu YG, Liu Q, Wu JY, Qin J, Jin T, Xu JM.	Int J Oncol. 2016	26892468
MYC and PVT1 synergize to regulate RSPO1 levels in breast cancer.	Sarver AL, Murray CD, Temiz NA, Tseng YY, Bagchi A.	Cell Cycle. 2016	26889781
[Renal cell carcinoma with t(6;11)(p21.2;q13)/MALAT1-TFEB fusion: a clinical and pathological analysis].	Xia Q, Shi S, Shen Q, Wei X, Wang X, Ma H, Lu Z, Zhou X, Rao Q.	Zhonghua Bing Li Xue Za Zhi. 2015	26888508
LncDisease: a sequence based bioinformatics tool for predicting lncRNA-disease associations.	Wang J, Ma R, Ma W, Chen J, Yang J, Xi Y, Cui Q.	Nucleic Acids Res. 2016	26887819
Long non-coding RNA MALAT1 increases AKAP-9 expression by promoting SRPK1-catalyzed SRSF1 phosphorylation in colorectal cancer cells.	Hu ZY, Wang XY, Guo WB, Xie LY, Huang YQ, Liu YP, Xiao LW, Li SN, Zhu HF, Li ZG, Kan H.	Oncotarget. 2016	26887056
Identification of novel long non-coding RNAs deregulated in hepatocellular carcinoma using RNA-sequencing.	Esposti DD, Hernandez-Vargas H, Voegele C, Fernandez-Jimenez N, Forey N, Bancel B, Le Calvez-Kelm F, McKay J, Merle P, Herceg Z.	Oncotarget. 2016	26887054
Genetic Polymorphisms in Long Noncoding RNA H19 Are Associated With Susceptibility to Breast Cancer in Chinese Population.	Xia Z, Yan R, Duan F, Song C, Wang P, Wang K.	Medicine (Baltimore). 2016	26886624
[Relationships between microRNA expressions and prognosis in patients with tongue squamous cell carcinoma and the mechanisms microRNA regulating tongue squamous cell carcinoma biological behavior].	Jia LF, Gan YH, Yu GY.	Beijing Da Xue Xue Bao Yi Xue Ban. 2016	26885901
MALAT1 is an oncogenic long non-coding RNA associated with tumor invasion in non-small cell lung cancer regulated by DNA methylation.	Guo F, Guo L, Li Y, Zhou Q, Li Z.	Int J Clin Exp Pathol. 2015	26884862
H19 Long Noncoding RNA Regulates Intestinal Epithelial Barrier Function via MicroRNA 675 by Interacting with RNA-Binding Protein HuR.	Zou T, Jaladanki SK, Liu L, Xiao L, Chung HK, Wang JY, Xu Y, Gorospe M, Wang JY.	Mol Cell Biol. 2016	26884465
Roles, Functions, and Mechanisms of Long Non-coding RNAs in Cancer.	Fang Y, Fullwood MJ.	Genomics Proteomics Bioinformatics. 2016	26883671
Long noncoding RNA SPRY4-IT1 promotes esophageal squamous cell carcinoma cell proliferation, invasion, and epithelial-mesenchymal transition.	Cui F, Wu D, He X, Wang W, Xi J, Wang M.	Tumour Biol. 2016	26883252
Linc-ROR induces epithelial-mesenchymal transition and contributes to drug resistance and invasion of breast cancer cells.	Chen YM, Liu Y, Wei HY, Lv KZ, Fu P.	Tumour Biol. 2016	26883251
Long noncoding RNA ENST00000434223 suppressed tumor progression in non-small cell lung cancer.	Chai X, Ye X, Song Y.	Tumour Biol. 2016	26883250
Long noncoding RNA PVT1, a novel promising biomarker to predict lymph node metastasis and prognosis: a meta-analysis.	Liu FT, Xue QZ, Zhu ZM, Qiu C, Hao TF, Zhu PQ, Luo HL.	Panminerva Med. 2016	26882847
Regulators in the DNA damage response.	Liu Y, Li Y, Lu X.	Arch Biochem Biophys. 2016	26882840
[Potential of Long Non-ücoding RNA Molecules in Diagnosis of Tumors].	Gromesov谩 B, Kubaczkov谩 V, Bollov谩 B, Sedla铆kov谩 L, ev铆kov谩 S.	Klin Onkol. 2016	26879060
Long non-coding antisense RNA KRT7-AS is activated in gastric cancers and supports cancer cell progression by increasing KRT7 expression.	Huang B, Song JH, Cheng Y, Abraham JM, Ibrahim S, Sun Z, Ke X, Meltzer SJ.	Oncogene. 2016	26876208
From junk to master regulators of invasion: lncRNA functions in migration, EMT and metastasis.	Dhamija S, Diederichs S.	Int J Cancer. 2016	26875870
Regulation of laryngeal squamous cell cancer progression by the lncRNA H19/miR-148a-3p/DNMT1 axis.	Wu T, Qu L, He G, Tian L, Li L, Zhou H, Jin Q, Ren J, Wang Y, Wang J, Kan X, Liu M, Shen J, Guo M, Sun Y.	Oncotarget. 2016	26872375
MALAT1 long ncRNA promotes gastric cancer metastasis by suppressing PCDH10.	Qi Y, Ooi HS, Wu J, Chen J, Zhang X, Tan S, Yu Q, Li YY, Kang Y, Li H, Xiong Z, Zhu T, Liu B, Shao Z, Zhao X.	Oncotarget. 2016	26871474
Regulation of functional KCNQ1OT1 lncRNA by 尾-catenin.	Sunamura N, Ohira T, Kataoka M, Inaoka D, Tanabe H, Nakayama Y, Oshimura M, Kugoh H.	Sci Rep. 2016	26868975
HOTAIR in relation to epithelial-mesenchymal transition and cancer stem cells in molecular subtypes of endometrial cancer.	uczak A, Supernat A, apiska-Szumczyk S, Jachimowicz D, Majewska H, Gulczyski J, 呕aczek AJ.	Int J Biol Markers. 2016	26868332
UCA1 functions as a competing endogenous RNA to suppress epithelial ovarian cancer metastasis.	Yang Y, Jiang Y, Wan Y, Zhang L, Qiu J, Zhou S, Cheng W.	Tumour Biol. 2016	26867765
Emerging roles of lncRNAs in senescence.	Montes M, Lund AH.	FEBS J. 2016	26866709
Enhancer RNA-driven looping enhances the transcription of the long noncoding RNA DHRS4-AS1, a controller of the DHRS4 gene cluster.	Yang Y, Su Z, Song X, Liang B, Zeng F, Chang X, Huang D.	Sci Rep. 2016	26864944
Long noncoding RNA OR3A4 promotes metastasis and tumorigenicity in gastric cancer.	Guo X, Yang Z, Zhi Q, Wang D, Guo L, Li G, Miao R, Shi Y, Kuang Y.	Oncotarget. 2016	26863570
Characterization of long non-coding RNA-associated ceRNA network to reveal potential prognostic lncRNA biomarkers in human ovarian cancer.	Zhou M, Wang X, Shi H, Cheng L, Wang Z, Zhao H, Yang L, Sun J.	Oncotarget. 2016	26863568
Non-coding RNA LINC00857 is predictive of poor patient survival and promotes tumor progression via cell cycle regulation in lung cancer.	Wang L, He Y, Liu W, Bai S, Xiao L, Zhang J, Dhanasekaran SM, Wang Z, Kalyana-Sundaram S, Balbin OA, Shukla S, Lu Y, Lin J, Reddy RM, Carrott PW Jr, Lynch WR, Chang AC, Chinnaiyan AM, Beer DG, Zhang J, Chen G.	Oncotarget. 2016	26862852
The hormone response element mimic sequence of GAS5 lncRNA is sufficient to induce apoptosis in breast cancer cells.	Pickard MR, Williams GT.	Oncotarget. 2016	26862727
Long-noncoding RNAs in basal cell carcinoma.	Sand M, Bechara FG, Sand D, Gambichler T, Hahn SA, Bromba M, Stockfleth E, Hessam S.	Tumour Biol. 2016	26861560
Inhibiting malignant phenotypes of the bladder cancer cells by silencing long noncoding RNA SChLAP1.	Zhang J, Shi Z, Nan Y, Li M.	Int Urol Nephrol. 2016	26861061
Hepatocellular carcinoma: A role for lncRNA in liver cancer.	Dickson I.	Nat Rev Gastroenterol Hepatol. 2016	26860270
Detection and Analysis of Wnt Pathway Related lncRNAs Expression Profile in Lung Adenocarcinoma.	Chen J, Hu L, Chen J, Pan Q, Ding H, Xu G, Zhu P, Wen X, Huang K, Wang Y.	Pathol Oncol Res. 2016	26857641
The long non-coding RNA TUG1 indicates a poor prognosis for colorectal cancer and promotes metastasis by affecting epithelial-mesenchymal transition.	Sun J, Ding C, Yang Z, Liu T, Zhang X, Zhao C, Wang J.	J Transl Med. 2016	26856330
Human MALAT-1 long non-coding RNA is overexpressed in cervical cancer metastasis and promotes cell proliferation, invasion and migration.	Zhang Y, Wang T, Huang HQ, Li W, Cheng XL, Yang J.	J BUON. 2015	26854446
Allele-Specific Reprogramming of Cancer Metabolism by the Long Non-coding RNA CCAT2.	Redis RS, Vela LE, Lu W, Ferreira de Oliveira J, Ivan C, Rodriguez-Aguayo C, Adamoski D, Pasculli B, Taguchi A, Chen Y, Fernandez AF, Valledor L, Van Roosbroeck K, Chang S, Shah M, Kinnebrew G, Han L, Atlasi Y, Cheung LH, Huang GY, Monroig P, Ramirez MS, et al.	Mol Cell. 2016	26853146
UCA1 overexpression predicts clinical outcome of patients with ovarian cancer receiving adjuvant chemotherapy.	Zhang L, Cao X, Zhang L, Zhang X, Sheng H, Tao K.	Cancer Chemother Pharmacol. 2016	26851957
Long non-coding RNA PVT1 and cancer.	Cui M, You L, Ren X, Zhao W, Liao Q, Zhao Y.	Biochem Biophys Res Commun. 2016	26850852
Fenofibrate inhibited pancreatic cancer cells proliferation via activation of p53 mediated by upregulation of LncRNA MEG3.	Hu D, Su C, Jiang M, Shen Y, Shi A, Zhao F, Chen R, Shen Z, Bao J, Tang W.	Biochem Biophys Res Commun. 2016	26850851
EZH2 promotes cell migration and invasion but not alters cell proliferation by suppressing E-cadherin, partly through association with MALAT-1 in pancreatic cancer.	Han T, Jiao F, Hu H, Yuan C, Wang L, Jin ZL, Song WF, Wang LW.	Oncotarget. 2016	26848980
Regulation of androgen receptor splice variant AR3 by PCGEM1.	Zhang Z, Zhou N, Huang J, Ho TT, Zhu Z, Qiu Z, Zhou X, Bai C, Wu F, Xu M, Mo YY.	Oncotarget. 2016	26848868
Long non-coding RNA FEZF1-AS1 facilitates cell proliferation and migration in colorectal carcinoma.	Chen N, Guo D, Xu Q, Yang M, Wang D, Peng M, Ding Y, Wang S, Zhou J.	Oncotarget. 2016	26848625
The long noncoding RNA MALAT1 promotes tumor-driven angiogenesis by up-regulating pro-angiogenic gene expression.	Tee AE, Liu B, Song R, Li J, Pasquier E, Cheung BB, Jiang C, Marshall GM, Haber M, Norris MD, Fletcher JI, Dinger ME, Liu T.	Oncotarget. 2016	26848616
High expression of long non-coding RNA lncRNA-ATB is correlated with metastases and promotes cell migration and invasion in renal cell carcinoma.	Xiong J, Liu Y, Jiang L, Zeng Y, Tang W.	Jpn J Clin Oncol. 2016	26848077
Expression profile of long non-coding RNAs in colorectal cancer: A microarray analysis.	Luo J, Xu L, Jiang Y, Zhuo D, Zhang S, Wu L, Xu H, Huang Y.	Oncol Rep. 2016	26847923
Clinical prognostic value of metastasis-associated lung adenocarcinoma transcript 1 in various human cancers: an updated meta-analysis.	Li Y, Yang Z, Wan X, Zhou J, Zhang Y, Ma H, Bai Y.	Int J Biol Markers. 2016	26847605
Lentiviral-mediated overexpression of long non-coding RNA GAS5 reduces invasion by mediating MMP2 expression and activity in human melanoma cells.	Chen L, Yang H, Xiao Y, Tang X, Li Y, Han Q, Fu J, Yang Y, Zhu Y.	Int J Oncol. 2016	26846479
Overexpression of the non-coding SOX2OT variants 4 and 7 in lung tumors suggests an oncogenic role in lung cancer.	Saghaeian Jazi M, Samaei NM, Ghanei M, Shadmehr MB, Mowla SJ.	Tumour Biol. 2016	26846097
[SIGNIFICANCE OF NONCODING RNA IN SURGERY: NONCODING RNA IN LUNG CANCER].	Yamamoto H, Toyooka S, Maki Y, Soh J, Miyoshi S.	Nihon Geka Gakkai Zasshi. 2015	26845890
[SIGNIFICANCE OF NONCODING RNA IN BREAST CANCER].	Sato F.	Nihon Geka Gakkai Zasshi. 2015	26845889
[CLINICAL SIGNIFICANCE OF NONCODING RNA IN HEPATOCELLULAR CARCINOMA].	Eguchi H, Doki Y, Mori M.	Nihon Geka Gakkai Zasshi. 2015	26845888
Long non-coding RNA LINC01133 represses KLF2, P21 and E-cadherin transcription through binding with EZH2, LSD1 in non small cell lung cancer.	Zang C, Nie FQ, Wang Q, Sun M, Li W, He J, Zhang M, Lu KH.	Oncotarget. 2016	26840083
Genome assembly and geospatial phylogenomics of the bed bug Cimex lectularius.	Rosenfeld JA, Reeves D, Brugler MR, Narechania A, Simon S, Durrett R, Foox J, Shianna K, Schatz MC, Gandara J, Afshinnekoo E, Lam ET, Hastie AR, Chan S, Cao H, Saghbini M, Kentsis A, Planet PJ, Kholodovych V, Tessler M, Baker R, DeSalle R, et al.	Nat Commun. 2016	26836631
Long noncoding RNA, tissue differentiation-inducing nonprotein coding RNA is upregulated and promotes development of esophageal squamous cell carcinoma.	Xu Y, Qiu M, Chen Y, Wang J, Xia W, Mao Q, Yang L, Li M, Jiang F, Xu L, Yin R.	Dis Esophagus. 2016	26833746
Transcriptional silencing of long noncoding RNA GNG12-AS1 uncouples its transcriptional and product-related functions.	Stojic L, Niemczyk M, Orjalo A, Ito Y, Ruijter AE, Uribe-Lewis S, Joseph N, Weston S, Menon S, Odom DT, Rinn J, Gergely F, Murrell A.	Nat Commun. 2016	26832224
The Long Noncoding RNA SPRIGHTLY Regulates Cell Proliferation in Primary Human Melanocytes.	Zhao W, Mazar J, Lee B, Sawada J, Li JL, Shelley J, Govindarajan S, Towler D, Mattick JS, Komatsu M, Dinger ME, Perera RJ.	J Invest Dermatol. 2016	26829028
A novel cell cycle-associated lncRNA, HOXA11-AS, is transcribed from the 5-prime end of the HOXA transcript and is a biomarker of progression in glioma.	Wang Q, Zhang J, Liu Y, Zhang W, Zhou J, Duan R, Pu P, Kang C, Han L.	Cancer Lett. 2016	26828136
HOTAIR Promotes Proliferation, Migration, and Invasion of Ovarian Cancer SKOV3 Cells Through Regulating PIK3R3.	Dong L, Hui L.	Med Sci Monit. 2016	26826873
Relationship of long noncoding RNA and viruses.	Ding YZ, Zhang ZW, Liu YL, Shi CX, Zhang J, Zhang YG.	Genomics. 2016	26826341
Relationship of Focally Amplified Long Noncoding on Chromosome 1 (FAL1) lncRNA with E2F Transcription Factors in Thyroid Cancer.	Jeong S, Lee J, Kim D, Seol MY, Lee WK, Jeong JJ, Nam KH, Jung SG, Shin DY, Lee EJ, Chung WY, Jo YS.	Medicine (Baltimore). 2016	26825907
The long noncoding RNA colon cancer-associated transcript-1/miR-490 axis regulates gastric cancer cell migration by targeting hnRNPA1.	Zhou B, Wang Y, Jiang J, Jiang H, Song J, Han T, Shi J, Qiao H.	IUBMB Life. 2016	26825578
The Long Non-Coding RNA ENST00000537266 and ENST00000426615 Influence Papillary Thyroid Cancer Cell Proliferation and Motility.	Xu B, Shao Q, Xie K, Zhang Y, Dong T, Xia Y, Tang W.	Cell Physiol Biochem. 2016	26824456
Decreased expression of long non-coding RNA MEG3 acts as a potential predictor biomarker in progression and poor prognosis of osteosarcoma.	Tian ZZ, Guo XJ, Zhao YM, Fang Y.	Int J Clin Exp Pathol. 2015	26823857
Copy number loss of variation_91720 in PIK3CA predicts risk of esophageal squamous cell carcinoma.	Wu Y, Liu X, Hu L, Tao H, Guan X, Zhang K, Bai Y, Yang K.	Int J Clin Exp Pathol. 2015	26823766
Combined identification of long non-coding RNA CCAT1 and HOTAIR in serum as an effective screening for colorectal carcinoma.	Zhao W, Song M, Zhang J, Kuerban M, Wang H.	Int J Clin Exp Pathol. 2015	26823726
Prostate Cancer Susceptibility in Men of African Ancestry at 8q24.	Han Y, Rand KA, Hazelett DJ, Ingles SA, Kittles RA, Strom SS, Rybicki BA, Nemesure B, Isaacs WB, Stanford JL, Zheng W, Schumacher FR, Berndt SI, Wang Z, Xu J, Rohland N, Reich D, Tandon A, Pasaniuc B, Allen A, Quinque D, Mallick S, et al.	J Natl Cancer Inst. 2016	26823525
Long noncoding RNA NEAT1 promotes laryngeal squamous cell cancer through regulating miR-107/CDK6 pathway.	Wang P, Wu T, Zhou H, Jin Q, He G, Yu H, Xuan L, Wang X, Tian L, Sun Y, Liu M, Qu L.	J Exp Clin Cancer Res. 2016	26822763
Long Noncoding RNA MALAT-1 Can Predict Poor Prognosis: A Meta-Analysis.	Tang R, Jiang M, Liang L, Xiong D, Dang Y, Chen G.	Med Sci Monit. 2016	26821178
A novel long non-coding RNA FGF14-AS2 is correlated with progression and prognosis in breast cancer.	Yang F, Liu YH, Dong SY, Ma RM, Bhandari A, Zhang XH, Wang OC.	Biochem Biophys Res Commun. 2016	26820525
Gene expression profiling of microRNAs associated with UCA1 in bladder cancer cells.	Xie X, Pan J, Wei L, Wu S, Hou H, Li X, Chen W.	Int J Oncol. 2016	26820254
Long non-coding RNA AK027294 involves in the process of proliferation, migration, and apoptosis of colorectal cancer cells.	Niu H, Hu Z, Liu H, Hu G, Yang B, Wu S, Li F.	Tumour Biol. 2016	26820130
Comprehensive Transcriptome Profiling Reveals Multigene Signatures in Triple-Negative Breast Cancer.	Liu YR, Jiang YZ, Xu XE, Hu X, Yu KD, Shao ZM.	Clin Cancer Res. 2016	26813360
Transcriptional profiling analysis and functional prediction of long noncoding RNAs in cancer.	Yuan J, Yue H, Zhang M, Luo J, Liu L, Wu W, Xiao T, Chen X, Chen X, Zhang D, Xing R, Tong X, Wu N, Zhao J, Lu Y, Guo M, Chen R.	Oncotarget. 2016	26812883
Expression and mechanisms of long non-coding RNA genes MEG3 and ANRIL in gallbladder cancer.	Liu B, Shen ED, Liao MM, Hu YB, Wu K, Yang P, Zhou L, Chen WD.	Tumour Biol. 2016	26812694
Long non-coding RNA DILC regulates liver cancer stem cells via IL-6/STAT3 axis.	Wang X, Sun W, Shen W, Xia M, Chen C, Xiang D, Ning B, Cui X, Li H, Li X, Ding J, Wang H.	J Hepatol. 2016	26812074
Emerging roles of non-coding RNAs in gastric cancer: Pathogenesis and clinical implications.	Xie SS, Jin J, Xu X, Zhuo W, Zhou TH.	World J Gastroenterol. 2016	26811659
Noncoding RNAs and pancreatic cancer.	Peng JF, Zhuang YY, Huang FT, Zhang SN.	World J Gastroenterol. 2016	26811626
MINCR is not a MYC-induced lncRNA.	Hart JR, Weinberg MS, Morris KV, Roberts TC, Janda KD, Garner AL, Vogt PK.	Proc Natl Acad Sci U S A. 2016	26811502
Reply to Hart et al.: MINCR and MYC: More than expression correlation.	Doose G, Hoffmann S, Iaccarino I.	Proc Natl Acad Sci U S A. 2016	26811501
A feed-forward regulatory loop between androgen receptor and PlncRNA-1 promotes prostate cancer progression.	Fang Z, Xu C, Li Y, Cai X, Ren S, Liu H, Wang Y, Wang F, Chen R, Qu M, Wang Y, Zhu Y, Zhang W, Shi X, Yao J, Gao X, Hou J, Xu C, Sun Y.	Cancer Lett. 2016	26808578
Maternal B vitamins: effects on offspring weight and DNA methylation at genomically imprinted domains.	McCullough LE, Miller EE, Mendez MA, Murtha AP, Murphy SK, Hoyo C.	Clin Epigenetics. 2016	26807160
The tumour hypoxia induced non-coding transcriptome.	Choudhry H, Harris AL, McIntyre A.	Mol Aspects Med. 2016	26806607
Structure Prediction: New Insights into Decrypting Long Noncoding RNAs.	Yan K, Arfat Y, Li D, Zhao F, Chen Z, Yin C, Sun Y, Hu L, Yang T, Qian A.	Int J Mol Sci. 2016	26805815
Long noncoding RNA H19 contributes to gallbladder cancer cell proliferation by modulated miR-194-5p targeting AKT2.	Wang SH, Wu XC, Zhang MD, Weng MZ, Zhou D, Quan ZW.	Tumour Biol. 2016	26803515
Critical role for the long non-coding RNA AFAP1-AS1 in the proliferation and metastasis of hepatocellular carcinoma.	Lu X, Zhou C, Li R, Liang Z, Zhai W, Zhao L, Zhang S.	Tumour Biol. 2016	26803513
Expression of the Long Non-Coding RNA HOTAIR Correlates with Disease Progression in Bladder Cancer and Is Contained in Bladder Cancer Patient Urinary Exosomes.	Berrondo C, Flax J, Kucherov V, Siebert A, Osinski T, Rosenberg A, Fucile C, Richheimer S, Beckham CJ.	PLoS One. 2016	26800519
Knockdown of long non-coding RNA TP73-AS1 inhibits cell proliferation and induces apoptosis in esophageal squamous cell carcinoma.	Zang W, Wang T, Wang Y, Chen X, Du Y, Sun Q, Li M, Dong Z, Zhao G.	Oncotarget. 2016	26799587
Regulating infidelity: RNA-mediated recruitment of AID to DNA during class switch recombination.	DiMenna LJ, Chaudhuri J.	Eur J Immunol. 2016	26799454
Long intergenic non-coding RNA 00152 promotes tumor cell cycle progression by binding to EZH2 and repressing p15 and p21 in gastric cancer.	Chen WM, Huang MD, Sun DP, Kong R, Xu TP, Xia R, Zhang EB, Shu YQ.	Oncotarget. 2016	26799422
Increased expression of SUMO1P3 predicts poor prognosis and promotes tumor growth and metastasis in bladder cancer.	Zhan Y, Liu Y, Wang C, Lin J, Chen M, Chen X, Zhuang C, Liu L, Xu W, Zhou Q, Sun X, Zhang Q, Zhao G, Huang W.	Oncotarget. 2016	26799188
Down-regulation of MALAT1 inhibits cervical cancer cell invasion and metastasis by inhibition of epithelial-mesenchymal transition.	Sun R, Qin C, Jiang B, Fang S, Pan X, Peng L, Liu Z, Li W, Li Y, Li G.	Mol Biosyst. 2016	26798987
Overexpression of long non-coding RNA LOC400891 promotes tumor progression and poor prognosis in prostate cancer.	Wang J, Cheng G, Li X, Pan Y, Qin C, Yang H, Hua L, Wang Z.	Tumour Biol. 2016	26797783
Long non-coding RNA lnc-MX1-1 is associated with poor clinical features and promotes cellular proliferation and invasiveness in prostate cancer.	Jiang CY, Gao Y, Wang XJ, Ruan Y, Bei XY, Wang XH, Jing YF, Zhao W, Jiang Q, Li J, Han BM, Xia SJ, Zhao FJ.	Biochem Biophys Res Commun. 2016	26797523
Long noncoding RNA LUNAR1 associates with cell proliferation and predicts a poor prognosis in diffuse large B-cell lymphoma.	Peng W, Feng J.	Biomed Pharmacother. 2016	26796267
Pathway to Chromosomal Instability Revealed.	McCaffrey P.	Cancer Discov. 2016	26795094
TNF-伪 induces vascular endothelial cells apoptosis through overexpressing pregnancy induced noncoding RNA in Kawasaki disease model.	Jiang C, Fang X, Jiang Y, Shen F, Hu Z, Li X, Huang X.	Int J Biochem Cell Biol. 2016	26794462
[The influence of urothelial carcinoembryonic antigen 1 on invasion and migration of oral carcinoma cell lines].	Yang YT, Yang HY, Wang YF, Shen SY, Li MH, Qin JR.	Zhonghua Kou Qiang Yi Xue Za Zhi. 2016	26792186
Non-coding RNA repertoires in malignant pleural mesothelioma.	Quinn L, Finn SP, Cuffe S, Gray SG.	Lung Cancer. 2015	26791801
Low expression of long noncoding RNA CASC2 indicates a poor prognosis and regulates cell proliferation in non-small cell lung cancer.	He X, Liu Z, Su J, Yang J, Yin D, Han L, De W, Guo R.	Tumour Biol. 2016	26790438
Molecular mechanisms of long noncoding RNAs on gastric cancer.	Li T, Mo X, Fu L, Xiao B, Guo J.	Oncotarget. 2016	26788991
lnCaNet: pan-cancer co-expression network for human lncRNA and cancer genes.	Liu Y, Zhao M.	Bioinformatics. 2016	26787663
Long noncoding RNAs: new insights into non-small cell lung cancer biology, diagnosis and therapy.	Ricciuti B, Mencaroni C, Paglialunga L, Paciullo F, Crin貌 L, Chiari R, Metro G.	Med Oncol. 2016	26786153
Long non-coding RNA BACE1-AS is a novel target for anisomycin-mediated suppression of ovarian cancer stem cell proliferation and invasion.	Chen Q, Liu X, Xu L, Wang Y, Wang S, Li Q, Huang Y, Liu T.	Oncol Rep. 2016	26783004
Correlation of increased MALAT1 expression with pathological features and prognosis in cancer patients: a meta-analysis.	Shi XS, Li J, Yang RH, Zhao GR, Zhou HP, Zeng WX, Zhou M.	Genet Mol Res. 2015	26782531
Identification of long non-coding RNA involved in osteogenic differentiation from mesenchymal stem cells using RNA-Seq data.	Song WQ, Gu WQ, Qian YB, Ma X, Mao YJ, Liu WJ.	Genet Mol Res. 2015	26782474
Long non-coding RNA tumor suppressor candidate 7 functions as a tumor suppressor and inhibits proliferation in osteosarcoma.	Cong M, Li J, Jing R, Li Z.	Tumour Biol. 2016	26781978
Long noncoding RNA HOTAIR is a prognostic biomarker and inhibits chemosensitivity to doxorubicin in bladder transitional cell carcinoma.	Shang C, Guo Y, Zhang H, Xue YX.	Cancer Chemother Pharmacol. 2016	26781446
A p53-bound enhancer region controls a long intergenic noncoding RNA required for p53 stress response.	Melo CA, L茅veill茅 N, Rooijers K, Wijchers PJ, Geeven G, Tal A, Melo SA, de Laat W, Agami R.	Oncogene. 2016	26776159
Urine TMPRSS2: ERG Fusion Transcript as a Biomarker for Prostate Cancer: Literature Review.	Sanguedolce F, Cormio A, Brunelli M, D'Amuri A, Carrieri G, Bufo P, Cormio L.	Clin Genitourin Cancer. 2016	26774207
Long noncoding RNA UPAT promotes colon tumorigenesis by inhibiting degradation of UHRF1.	Taniue K, Kurimoto A, Sugimasa H, Nasu E, Takeda Y, Iwasaki K, Nagashima T, Okada-Hatakeyama M, Oyama M, Kozuka-Hata H, Hiyoshi M, Kitayama J, Negishi L, Kawasaki Y, Akiyama T.	Proc Natl Acad Sci U S A. 2016	26768845
Screening for the Key lncRNA Targets Associated With Metastasis of Renal Clear Cell Carcinoma.	Liu H, Chen P, Jiang C, Han J, Zhao B, Ma Y, Mardan M.	Medicine (Baltimore). 2016	26765468
Long noncoding RNA GAS5 can predict metastasis and poor prognosis: a meta-analysis.	Song W, Wang K, Zhang RJ, Dai QX, Zou SB.	Minerva Med. 2016	26763654
Increased expression of LncRNA BANCR and its prognostic significance in human hepatocellular carcinoma.	Zhou T, Gao Y.	World J Surg Oncol. 2016	26758762
Long non-coding RNA HNF1A-AS is upregulated and promotes cell proliferation and metastasis in nasopharyngeal carcinoma.	Zhuang K, Wu Q, Jin CS, Yuan HJ, Cheng JZ.	Cancer Biomark. 2016	26756620
High expression of long non-coding RNA AFAP1-AS1 predicts chemoradioresistance and poor prognosis in patients with esophageal squamous cell carcinoma treated with definitive chemoradiotherapy.	Zhou XL, Wang WW, Zhu WG, Yu CH, Tao GZ, Wu QQ, Song YQ, Pan P, Tong YS.	Mol Carcinog. 2016	26756568
Hypoxia-induced lncRNA-NUTF2P3-001 contributes to tumorigenesis of pancreatic cancer by derepressing the miR-3923/KRAS pathway.	Li X, Deng SJ, Zhu S, Jin Y, Cui SP, Chen JY, Xiang C, Li QY, He C, Zhao SF, Chen HY, Niu Y, Liu Y, Deng SC, Wang CY, Zhao G.	Oncotarget. 2016	26755660
ANRIL: a pivotal tumor suppressor long non-coding RNA in human cancers.	Li Z, Yu X, Shen J.	Tumour Biol. 2016	26753962
CCAT1 is an enhancer-templated RNA that predicts BET sensitivity in colorectal cancer.	McCleland ML, Mesh K, Lorenzana E, Chopra VS, Segal E, Watanabe C, Haley B, Mayba O, Yaylaoglu M, Gnad F, Firestein R.	J Clin Invest. 2016	26752646
The LINK-A lncRNA activates normoxic HIF1伪 signalling in triple-negative breast cancer.	Lin A, Li C, Xing Z, Hu Q, Liang K, Han L, Wang C, Hawke DH, Wang S, Zhang Y, Wei Y, Ma G, Park PK, Zhou J, Zhou Y, Hu Z, Zhou Y, Marks JR, Liang H, Hung MC, Lin C, Yang L.	Nat Cell Biol. 2016	26751287
LncRNA TUG1 acts as a tumor suppressor in human glioma by promoting cell apoptosis.	Li J, Zhang M, An G, Ma Q.	Exp Biol Med (Maywood). 2016	26748401
Distinct RNA transcriptome patterns are potentially associated with angiogenesis in Tie2-expressing monocytes.	Wang X, Dai Z, Wu X, Wang K, Wang X.	Gene. 2016	26748243
Long Non-coding RNAs and Drug Resistance.	Pan JJ, Xie XJ, Li X, Chen W.	Asian Pac J Cancer Prev. 2015	26745040
A novel variable exonic region and differential expression of LINC00663 non-coding RNA in various cancer cell lines and normal human tissue samples.	Bozgeyik E, Igci YZ, Sami Jacksi MF, Arman K, Gurses SA, Bozgeyik I, Pala E, Yumrutas O, Temiz E, Igci M.	Tumour Biol. 2016	26743782
Form and Function of Exosome-Associated Long Non-coding RNAs in Cancer.	Hewson C, Morris KV.	Curr Top Microbiol Immunol. 2016	26739961
A MALAT1/HIF-2伪 feedback loop contributes to arsenite carcinogenesis.	Luo F, Sun B, Li H, Xu Y, Liu Y, Liu X, Lu L, Li J, Wang Q, Wei S, Shi L, Lu X, Liu Q, Zhang A.	Oncotarget. 2016	26735578
Uncovering the roles of long noncoding RNAs in neural development and glioma progression.	Ramos AD, Attenello FJ, Lim DA.	Neurosci Lett. 2016	26733304
High Expression of IncRNA-PCNA-AS1 in Human Gastric Cancer and its Clinical Significances.	Dang Y, Wang Y, Ouyang X, Wang L, Huang Q.	Clin Lab. 2015	26731993
Association of well-characterized lung cancer lncRNA polymorphisms with lung cancer susceptibility and platinum-based chemotherapy response.	Gong WJ, Yin JY, Li XP, Fang C, Xiao D, Zhang W, Zhou HH, Li X, Liu ZQ.	Tumour Biol. 2016	26729200
Global proteogenomic analysis of human MHC class I-associated peptides derived from non-canonical reading frames.	Laumont CM, Daouda T, Laverdure JP, Bonneil , Caron-Lizotte O, Hardy MP, Granados DP, Durette C, Lemieux S, Thibault P, Perreault C.	Nat Commun. 2016	26728094
Identifying the crosstalk of dysfunctional pathways mediated by lncRNAs in breast cancer subtypes.	Wang L, Li J, Zhao H, Hu J, Ping Y, Li F, Lan Y, Xu C, Xiao Y, Li X.	Mol Biosyst. 2016	26725846
Noncoding RNA NORAD Regulates Genomic Stability by Sequestering PUMILIO Proteins.	Lee S, Kopp F, Chang TC, Sataluri A, Chen B, Sivakumar S, Yu H, Xie Y, Mendell JT.	Cell. 2016	26724866
Overexpression of the Long Non-coding RNA SChLAP1 Independently Predicts Lethal Prostate Cancer.	Mehra R, Udager AM, Ahearn TU, Cao X, Feng FY, Loda M, Petimar JS, Kantoff P, Mucci LA, Chinnaiyan AM.	Eur Urol. 2016	26724257
Up-regulation of long non-coding RNA CCAT2 correlates with tumor metastasis and poor prognosis in cervical squamous cell cancer patients.	Chen X, Liu L, Zhu W.	Int J Clin Exp Pathol. 2015	26722527
Long non-coding RNA UCA1 may be a novel diagnostic and predictive biomarker in plasma for early gastric cancer.	Gao J, Cao R, Mu H.	Int J Clin Exp Pathol. 2015	26722487
Long non-coding RNA MALAT-1 is downregulated in preeclampsia and regulates proliferation, apoptosis, migration and invasion of JEG-3 trophoblast cells.	Chen H, Meng T, Liu X, Sun M, Tong C, Liu J, Wang H, Du J.	Int J Clin Exp Pathol. 2015	26722461
c-Myc-activated long non-coding RNA H19 downregulates miR-107 and promotes cell cycle progression of non-small cell lung cancer.	Cui J, Mo J, Luo M, Yu Q, Zhou S, Li T, Zhang Y, Luo W.	Int J Clin Exp Pathol. 2015	26722426
A novel long noncoding RNA IRAIN regulates cell proliferation in non small cell lung cancer.	Feng J, Sun Y, Zhang EB, Lu XY, Jin SD, Guo RH.	Int J Clin Exp Pathol. 2015	26722412
Long Noncoding RNAs: An Overview.	Zhang D, Xiong M, Xu C, Xiang P, Zhong X.	Methods Mol Biol. 2016	26721499
Targeting Long Noncoding RNA with Antisense Oligonucleotide Technology as Cancer Therapeutics.	Zhou T, Kim Y, MacLeod AR.	Methods Mol Biol. 2016	26721493
Profiling Long Noncoding RNA Expression Using Custom-Designed Microarray.	Zhang X, Lopez-Berestein G, Sood AK, Calin GA.	Methods Mol Biol. 2016	26721482
LncRNA Pulldown Combined with Mass Spectrometry to Identify the Novel LncRNA-Associated Proteins.	Xing Z, Lin C, Yang L.	Methods Mol Biol. 2016	26721478
HBXIP and LSD1 Scaffolded by lncRNA Hotair Mediate Transcriptional Activation by c-Myc.	Li Y, Wang Z, Shi H, Li H, Li L, Fang R, Cai X, Liu B, Zhang X, Ye L.	Cancer Res. 2016	26719542
Differential expression profiles of long non-coding RNAs reveal potential biomarkers for identification of human gastric cancer.	Li C, Liang G, Yao W, Sui J, Shen X, Zhang Y, Ma S, Ye Y, Zhang Z, Zhang W, Yin L, Pu Y.	Oncol Rep. 2016	26718650
Long non-coding RNAs: emerging players in osteosarcoma.	Li Z, Yu X, Shen J.	Tumour Biol. 2016	26718212
Increased level of H19 long noncoding RNA promotes invasion, angiogenesis, and stemness of glioblastoma cells.	Jiang X, Yan Y, Hu M, Chen X, Wang Y, Dai Y, Wu D, Wang Y, Zhuang Z, Xia H.	J Neurosurg. 2016	28306408
Long noncoding RNA Hotair mediated angiogenesis in nasopharyngeal carcinoma by direct and indirect signaling pathways.	Fu WM, Lu YF, Hu BG, Liang WC, Zhu X, Yang HD, Li G, Zhang JF.	Oncotarget. 2016	26717040
LncRNAs: key players and novel insights into cervical cancer.	Peng L, Yuan X, Jiang B, Tang Z, Li GC.	Tumour Biol. 2016	26715267
Identification of important long non-coding RNAs and highly recurrent aberrant alternative splicing events in hepatocellular carcinoma through integrative analysis of multiple RNA-Seq datasets.	Zhang L, Liu X, Zhang X, Chen R.	Mol Genet Genomics. 2016	26711644
[Function and regulation of long non-coding RNAs in tumorigenesis and host innate immunity-A review].	Zhu H, Ouyang J, Chen JL.	Wei Sheng Wu Xue Bao. 2015	26710598
MiRNA-192 [corrected] and miRNA-204 Directly Suppress lncRNA HOTTIP and Interrupt GLS1-Mediated Glutaminolysis in Hepatocellular Carcinoma.	Ge Y, Yan X, Jin Y, Yang X, Yu X, Zhou L, Han S, Yuan Q, Yang M.	PLoS Genet. 2015	26710269
Role of long noncoding RNAs in malignant disease (Review).	Li Y, Wang X.	Mol Med Rep. 2016	26708950
Long non-coding RNA LOC389641 promotes progression of pancreatic ductal adenocarcinoma and increases cell invasion by regulating E-cadherin in a TNFRSF10A-related manner.	Zheng S, Chen H, Wang Y, Gao W, Fu Z, Zhou Q, Jiang Y, Lin Q, Tan L, Ye H, Zhao X, Luo Y, Li G, Ye L, Liu Y, Li W, Li Z, Chen R.	Cancer Lett. 2016	26708505
ANRIL regulates the proliferation of human colorectal cancer cells in both two- and three-dimensional culture.	Naemura M, Tsunoda T, Inoue Y, Okamoto H, Shirasawa S, Kotake Y.	Mol Cell Biochem. 2016	26708220
Long noncoding RNA-HOTAIR affects chemoresistance by regulating HOXA1 methylation in small cell lung cancer cells.	Fang S, Gao H, Tong Y, Yang J, Tang R, Niu Y, Li M, Guo L.	Lab Invest. 2016	26707824
Decreased expression of long non-coding RNA GAS5 indicates a poor prognosis and promotes cell proliferation and invasion in hepatocellular carcinoma by regulating vimentin.	Chang L, Li C, Lan T, Wu L, Yuan Y, Liu Q, Liu Z.	Mol Med Rep. 2016	26707238
[Long non-coding RNA Gm15577 is involved in mouse cerebellar neurogenesis].	Yue Y, Zhang W, Liu C, Niu Y, Tong W.	Zhonghua Bing Li Xue Za Zhi. 2015	26705043
Identification of new SOX2OT transcript variants highly expressed in human cancer cell lines and down regulated in stem cell differentiation.	Saghaeian Jazi M, Samaei NM, Ghanei M, Shadmehr MB, Mowla SJ.	Mol Biol Rep. 2016	26703382
Differentiation of mammary tumors and reduction in metastasis upon Malat1 lncRNA loss.	Arun G, Diermeier S, Akerman M, Chang KC, Wilkinson JE, Hearn S, Kim Y, MacLeod AR, Krainer AR, Norton L, Brogi E, Egeblad M, Spector DL.	Genes Dev. 2016	26701265
ECGene: A Literature-Based Knowledgebase of Endometrial Cancer Genes.	Zhao M, Liu Y, O'Mara TA.	Hum Mutat. 2016	26699919
BALR-6 regulates cell growth and cell survival in B-lymphoblastic leukemia.	Rodr铆guez-Malav茅 NI, Fernando TR, Patel PC, Contreras JR, Palanichamy JK, Tran TM, Anguiano J, Davoren MJ, Alberti MO, Pioli KT, Sandoval S, Crooks GM, Rao DS.	Mol Cancer. 2015	26694754
A pilot study of long noncoding RNA expression profiling by microarray in follicular lymphoma.	Pan Y, Li H, Guo Y, Luo Y, Li H, Xu Y, Deng J, Sun B.	Gene. 2016	26692150
Decreased long noncoding RNA MIR31HG is correlated with poor prognosis and contributes to cell proliferation in gastric cancer.	Nie FQ, Ma S, Xie M, Liu YW, De W, Liu XH.	Tumour Biol. 2016	26692098
LncRNAs: emerging players in gene regulation and disease pathogenesis.	Kazemzadeh M, Safaralizadeh R, Orang AV.	J Genet. 2015	26690535
Long Noncoding RNA Ceruloplasmin Promotes Cancer Growth by Altering Glycolysis.	Rupaimoole R, Lee J, Haemmerle M, Ling H, Previs RA, Pradeep S, Wu SY, Ivan C, Ferracin M, Dennison JB, Millward NMZ, Nagaraja AS, Gharpure KM, McGuire M, Sam N, Armaiz-Pena GN, Sadaoui NC, Rodriguez-Aguayo C, Calin GA, Drapkin RI, Kovacs J, Mills GB, et al.	Cell Rep. 2015	26686630
Noncoding RNAs in breast cancer.	Lo PK, Wolfson B, Zhou X, Duru N, Gernapudi R, Zhou Q.	Brief Funct Genomics. 2016	26685283
The emerging role of noncoding RNA in prostate cancer progression and its implication on diagnosis and treatment.	Takayama K, Inoue S.	Brief Funct Genomics. 2016	26685282
Long noncoding RNAs in lung cancer: what we know in 2015.	Xu YJ, Du Y, Fan Y.	Clin Transl Oncol. 2016	26680632
The long noncoding RNA HOXA transcript at the distal tip promotes colorectal cancer growth partially via silencing of p21 expression.	Lian Y, Ding J, Zhang Z, Shi Y, Zhu Y, Li J, Peng P, Wang J, Fan Y, De W, Wang K.	Tumour Biol. 2016	26678886
Microarray expression profile analysis of long non-coding RNAs in pancreatic ductal adenocarcinoma.	Zhou Y, Gong B, Jiang ZL, Zhong S, Liu XC, Dong K, Wu HS, Yang HJ, Zhu SK.	Int J Oncol. 2016	26676849
Reciprocal regulation of Hsa-miR-1 and long noncoding RNA MALAT1 promotes triple-negative breast cancer development.	Jin C, Yan B, Lu Q, Lin Y, Ma L.	Tumour Biol. 2016	26676637
Epigenetic repression of long non-coding RNA MEG3 mediated by DNMT1 represses the p53 pathway in gliomas.	Li J, Bian EB, He XJ, Ma CC, Zong G, Wang HL, Zhao B.	Int J Oncol. 2016	26676363
DDX5 and its associated lncRNA Rmrp modulate TH17 cell effector functions.	Huang W, Thomas B, Flynn RA, Gavzy SJ, Wu L, Kim SV, Hall JA, Miraldi ER, Ng CP, Rigo F, Meadows S, Montoya NR, Herrera NG, Domingos AI, Rastinejad F, Myers RM, Fuller-Pace FV, Bonneau R, Chang HY, Acuto O, Littman DR.	Nature. 2015	26675721
Serum LncRNAs Profiles Serve as Novel Potential Biomarkers for the Diagnosis of HBV-Positive Hepatocellular Carcinoma.	Wang K, Guo WX, Li N, Gao CF, Shi J, Tang YF, Shen F, Wu MC, Liu SR, Cheng SQ.	PLoS One. 2015	26674525
Double-stranded microRNA mimics can induce length- and passenger strand-dependent effects in a cell type-specific manner.	Goldgraben MA, Russell R, Rueda OM, Caldas C, Git A.	RNA. 2016	26670622
TERRA mimicking ssRNAs prevail over the DNA substrate for telomerase in vitro due to interactions with the alternative binding site.	Azhibek D, Skvortsov D, Andreeva A, Zatsepin T, Arutyunyan A, Zvereva M, Dontsova O.	J Mol Recognit. 2016	26669798
ICAM-1-Related Noncoding RNA in Cancer Stem Cells Maintains ICAM-1 Expression in Hepatocellular Carcinoma.	Guo W, Liu S, Cheng Y, Lu L, Shi J, Xu G, Li N, Cheng K, Wu M, Cheng S, Liu S.	Clin Cancer Res. 2016	26667486
[Aberrant expression of long noncoding RNA in prostate cancer].	Wang YM, Song LB, Zhang JY, Yang J, Song NH.	Zhonghua Nan Ke Xue. 2015	26665688
Systemic genome screening identifies the outcome associated focal loss of long noncoding RNA PRAL in hepatocellular carcinoma.	Zhou CC, Yang F, Yuan SX, Ma JZ, Liu F, Yuan JH, Bi FR, Lin KY, Yin JH, Cao GW, Zhou WP, Wang F, Sun SH.	Hepatology. 2016	26663434
microRNA Expression Profiling: Technologies, Insights, and Prospects.	Roden C, Mastriano S, Wang N, Lu J.	Adv Exp Med Biol. 2015	26663195
microRNA in Human Reproduction.	Eisenberg I, Kotaja N, Goldman-Wohl D, Imbar T.	Adv Exp Med Biol. 2015	26663192
A brief review on long noncoding RNAs: a new paradigm in breast cancer pathogenesis, diagnosis and therapy.	Malih S, Saidijam M, Malih N.	Tumour Biol. 2016	26662315
Circulating long noncoding RNA GAS5 as a potential biomarker in breast cancer for assessing the surgical effects.	Han L, Ma P, Liu SM, Zhou X.	Tumour Biol. 2016	26662314
Upregulated expression of long noncoding RNA SNHG15 promotes cell proliferation and invasion through regulates MMP2/MMP9 in patients with GC.	Chen SX, Yin JF, Lin BC, Su HF, Zheng Z, Xie CY, Fei ZH.	Tumour Biol. 2016	26662309
Decreased expression of MEG3 contributes to retinoblastoma progression and affects retinoblastoma cell growth by regulating the activity of Wnt/尾-catenin pathway.	Gao Y, Lu X.	Tumour Biol. 2016	26662307
The ratio of FoxA1 to FoxA2 in lung adenocarcinoma is regulated by LncRNA HOTAIR and chromatin remodeling factor LSH.	Wang R, Shi Y, Chen L, Jiang Y, Mao C, Yan B, Liu S, Shan B, Tao Y, Wang X.	Sci Rep. 2015	26658322
Linc-RoR promotes c-Myc expression through hnRNP I and AUF1.	Huang J, Zhang A, Ho TT, Zhang Z, Zhou N, Ding X, Zhang X, Xu M, Mo YY.	Nucleic Acids Res. 2016	26656491
LncRNA-UCA1 exerts oncogenic functions in non-small cell lung cancer by targeting miR-193a-3p.	Nie W, Ge HJ, Yang XQ, Sun X, Huang H, Tao X, Chen WS, Li B.	Cancer Lett. 2016	26655272
Aberrant expression of long noncoding RNAs in cumulus cells isolated from PCOS patients.	Huang X, Hao C, Bao H, Wang M, Dai H.	J Assist Reprod Genet. 2016	26650608
Downregulation of lncRNA-MALAT1 Affects Proliferation and the Expression of Stemness Markers in Glioma Stem Cell Line SHG139S.	Han Y, Zhou L, Wu T, Huang Y, Cheng Z, Li X, Sun T, Zhou Y, Du Z.	Cell Mol Neurobiol. 2016	26649728
MicroRNAü7 suppresses human colon cancer invasion and proliferation by targeting the expression of focal adhesion kinase.	Zeng CY, Zhan YS, Huang J, Chen YX.	Mol Med Rep. 2016	26648422
Lung cancer exosomes initiate global long non-coding RNA changes in mesenchymal stem cells.	Wang S, Li X, Zhu R, Han Q, Zhao RC.	Int J Oncol. 2016	26648258
The mechanism of adenosine-mediated activation of lncRNA MEG3 and its antitumor effects in human hepatoma cells.	Liu LX, Deng W, Zhou XT, Chen RP, Xiang MQ, Guo YT, Pu ZJ, Li R, Wang GF, Wu LF.	Int J Oncol. 2016	26647875
Noncoding RNAs and their functional involvement in regulation of chronic myeloid leukemia.	Wang X, Chen K, Guo G, Chen JL.	Brief Funct Genomics. 2016	26647283
A lincRNA connected to cell mortality and epigenetically-silenced in most common human cancers.	Vrba L, Garbe JC, Stampfer MR, Futscher BW.	Epigenetics. 2015	26646903
N6-methyladenosine modification in mRNA: machinery, function and implications for health and diseases.	Maity A, Das B.	FEBS J. 2016	26645578
Genome-Wide Analysis of Long Noncoding RNA Expression Profiles in Human Xuanwei Lung Cancer.	Li Q, Wu C, Song G, Zhang H, Shan B, Duan Y, Wang Y.	Clin Lab. 2015	26642714
Long non-coding RNAs in colorectal cancer.	Xie X, Tang B, Xiao YF, Xie R, Li BS, Dong H, Zhou JY, Yang SM.	Oncotarget. 2016	26637808
Role of Noncoding RNAs as Biomarker and Therapeutic Targets for Liver Fibrosis.	Teng KY, Ghoshal K.	Gene Expr. 2015	26637395
High XIST and Low 53BP1 Expression Predict Poor Outcome after High-Dose Alkylating Chemotherapy in Patients with a BRCA1-like Breast Cancer.	Schouten PC, Vollebergh MA, Opdam M, Jonkers M, Loden M, Wesseling J, Hauptmann M, Linn SC.	Mol Cancer Ther. 2016	26637364
ROR functions as a ceRNA to regulate Nanog expression by sponging miR-145 and predicts poor prognosis in pancreatic cancer.	Gao S, Wang P, Hua Y, Xi H, Meng Z, Liu T, Chen Z, Liu L.	Oncotarget. 2016	26636540
Extracellular vesicle long noncoding RNA as potential biomarkers of liver cancer.	Mohankumar S, Patel T.	Brief Funct Genomics. 2016	26634812
The growth arrest-specific transcript 5 (GAS5): a pivotal tumor suppressor long noncoding RNA in human cancers.	Ma C, Shi X, Zhu Q, Li Q, Liu Y, Yao Y, Song Y.	Tumour Biol. 2016	26634743
Comprehensive analysis of lncRNA-mRNA co-expression patterns identifies immune-associated lncRNA biomarkers in ovarian cancer malignant progression.	Guo Q, Cheng Y, Liang T, He Y, Ren C, Sun L, Zhang G.	Sci Rep. 2015	26631459
The role of the oncofetal H19 lncRNA in tumor metastasis: orchestrating the EMT-MET decision.	Matouk IJ, Halle D, Raveh E, Gilon M, Sorin V, Hochberg A.	Oncotarget. 2016	26623562
Luminal long non-coding RNAs regulated by estrogen receptor alpha in a ligand-independent manner show functional roles in breast cancer.	Miano V, Ferrero G, Reineri S, Caizzi L, Annaratone L, Ricci L, Cutrupi S, Castellano I, Cordero F, De Bortoli M.	Oncotarget. 2016	26621851
The cross talk between long, non-coding RNAs and microRNAs in gastric cancer.	Deng K, Wang H, Guo X, Xia J.	Acta Biochim Biophys Sin (Shanghai). 2016	26621794
Knockdown of long non-coding RNA MALAT1 increases the blood-tumor barrier permeability by up-regulating miR-140.	Ma J, Wang P, Yao Y, Liu Y, Li Z, Liu X, Li Z, Zhao X, Xi Z, Teng H, Liu J, Xue Y.	Biochim Biophys Acta. 2016	26619802
Expression of long non-coding RNA ZEB1-AS1 in esophageal squamous cell carcinoma and its correlation with tumor progression and patient survival.	Wang YL, Bai Y, Yao WJ, Guo L, Wang ZM.	Int J Clin Exp Pathol. 2015	26617942
Over-expression of lncRNA DANCR is associated with advanced tumor progression and poor prognosis in patients with colorectal cancer.	Liu Y, Zhang M, Liang L, Li J, Chen YX.	Int J Clin Exp Pathol. 2015	26617879
Association of long non-coding RNA HOTTIP with progression and prognosis in colorectal cancer.	Ren YK, Xiao Y, Wan XB, Zhao YZ, Li J, Li Y, Han GS, Chen XB, Zou QY, Wang GC, Lu CM, Xu YC, Wang YC.	Int J Clin Exp Pathol. 2015	26617875
Long non-coding RNA HOTTIP is up-regulated and associated with poor prognosis in patients with osteosarcoma.	Li F, Cao L, Hang D, Wang F, Wang Q.	Int J Clin Exp Pathol. 2015	26617868
Elevated JMJD1A is a novel predictor for prognosis and a potential therapeutic target for gastric cancer.	Yang H, Liu Z, Yuan C, Zhao Y, Wang L, Hu J, Xie D, Wang L, Chen D.	Int J Clin Exp Pathol. 2015	26617828
Ectopic expressed long non-coding RNA H19 contributes to malignant cell behavior of ovarian cancer.	Zhu Z, Song L, He J, Sun Y, Liu X, Zou X.	Int J Clin Exp Pathol. 2015	26617715
Plasma level of metastasis-associated lung adenocarcinoma transcript 1 is associated with liver damage and predicts development of hepatocellular carcinoma.	Konishi H, Ichikawa D, Yamamoto Y, Arita T, Shoda K, Hiramoto H, Hamada J, Itoh H, Fujita Y, Komatsu S, Shiozaki A, Ikoma H, Ochiai T, Otsuji E.	Cancer Sci. 2016	26614531
Long noncoding RNAs in hematopoietic malignancies.	Rodr铆guez-Malav茅 NI, Rao DS.	Brief Funct Genomics. 2016	26612601
The mitotic regulator Hec1 is a critical modulator of prostate cancer through the long non-coding RNA BX647187 in vitro.	Wang H, Gao X, Lu X, Wang Y, Ma C, Shi Z, Zhu F, He B, Xu C, Sun Y.	Biosci Rep. 2015	26612002
Downregulation of long noncoding RNA NONHSAT037832 in papillary thyroid carcinoma and its clinical significance.	Lan X, Sun W, Zhang P, He L, Dong W, Wang Z, Liu S, Zhang H.	Tumour Biol. 2016	26611646
Noncoding RNA Expression Aberration Is Associated with Cancer Progression and Is a Potential Biomarker in Esophageal Squamous Cell Carcinoma.	Sugihara H, Ishimoto T, Miyake K, Izumi D, Baba Y, Yoshida N, Watanabe M, Baba H.	Int J Mol Sci. 2015	26610479
Long Non-Coding RNA MEG3 Inhibits Cell Proliferation and Induces Apoptosis in Prostate Cancer.	Luo G, Wang M, Wu X, Tao D, Xiao X, Wang L, Min F, Zeng F, Jiang G.	Cell Physiol Biochem. 2015	26610246
Influence of the interaction between long noncoding RNAs and hypoxia on tumorigenesis.	Dong J, Xu J, Wang X, Jin B.	Tumour Biol. 2016	26608368
Application of RNA-Seq Technology in Cancer Chemoprevention.	Goeman F, Fanciulli M.	Methods Mol Biol. 2016	26608288
miR-190a inhibits epithelial-mesenchymal transition of hepatoma cells via targeting the long non-coding RNA treRNA.	Wang X, Ren Y, Yang X, Xiong X, Han S, Ge Y, Pan W, Zhou L, Yuan Q, Yang M.	FEBS Lett. 2015	26608035
Comparison of the Prognostic Utility of the Diverse Molecular Data among lncRNA, DNA Methylation, microRNA, and mRNA across Five Human Cancers.	Xu L, Fengji L, Changning L, Liangcai Z, Yinghui L, Yu L, Shanguang C, Jianghui X.	PLoS One. 2015	26606135
Emerging role of long noncoding RNAs in lung cancer: Current status and future prospects.	Tao H, Yang JJ, Zhou X, Deng ZY, Shi KH, Li J.	Respir Med. 2016	26603340
Cancer RNA-Seq Nexus: a database of phenotype-specific transcriptome profiling in cancer cells.	Li JR, Sun CH, Li W, Chao RF, Huang CC, Zhou XJ, Liu CC.	Nucleic Acids Res. 2016	26602695
Long noncoding RNA linc-ITGB1 promotes cell migration and invasion in human breast cancer.	Yan M, Zhang L, Li G, Xiao S, Dai J, Cen X.	Biotechnol Appl Biochem. 2017	26601916
The double-edged sword of long non-coding RNA: The role of human brain-specific BC200 RNA in translational control, neurodegenerative diseases, and cancer.	Sosiska P, Mikua-Pietrasik J, Ksi偶ek K.	Mutat Res Rev Mutat Res. 2015	26596549
Targeting HOTAIR Induces Mitochondria Related Apoptosis and Inhibits Tumor Growth in Head and Neck Squamous Cell Carcinoma in vitro and in vivo.	Kong L, Zhou X, Wu Y, Wang Y, Chen L, Li P, Liu S, Sun S, Ren Y, Mei M, Wang X, Zhang L.	Curr Mol Med. 2015	26592246
LncRNA Khps1 Regulates Expression of the Proto-oncogene SPHK1 via Triplex-Mediated Changes in Chromatin Structure.	Postepska-Igielska A, Giwojna A, Gasri-Plotnitsky L, Schmitt N, Dold A, Ginsberg D, Grummt I.	Mol Cell. 2015	26590717
TSGene 2.0: an updated literature-based knowledgebase for tumor suppressor genes.	Zhao M, Kim P, Mitra R, Zhao J, Zhao Z.	Nucleic Acids Res. 2016	26590405
Hypoxic regulation of the noncoding genome and NEAT1.	Choudhry H, Mole DR.	Brief Funct Genomics. 2016	26590207
Identification of global regulators of T-helper cell lineage specification.	Kanduri K, Tripathi S, Larjo A, Mannerstr枚m H, Ullah U, Lund R, Hawkins RD, Ren B, L盲hdesm盲ki H, Lahesmaa R.	Genome Med. 2015	26589177
Long noncoding RNAs and tumorigenesis: genetic associations, molecular mechanisms, and therapeutic strategies.	Zhang F, Zhang L, Zhang C.	Tumour Biol. 2016	26586396
Estradiol-Induced Transcriptional Regulation of Long Non-Coding RNA, HOTAIR.	Bhan A, Mandal SS.	Methods Mol Biol. 2016	26585152
Proteogenomic Study beyond Chromosome 9: New Insight into Expressed Variant Proteome and Transcriptome in Human Lung Adenocarcinoma Tissues.	Kim YI, Lee J, Choi YJ, Seo J, Park J, Lee SY, Cho JY.	J Proteome Res. 2015	26584007
Long noncoding RNAs in regulation of human breast cancer.	Wang G, Liu C, Deng S, Zhao Q, Li T, Qiao S, Shen L, Zhang Y, L眉 J, Meng L, Liang C, Yu Z.	Brief Funct Genomics. 2016	26582840
[The role of long non-coding RNAs in hematologic malignancies].	Hu WL, Gao A.	Yi Chuan. 2015	26582523
Aberrant NEAT1 expression is associated with clinical outcome in high grade glioma patients.	He C, Jiang B, Ma J, Li Q.	APMIS. 2016	26582084
SET1A Cooperates With CUDR to Promote Liver Cancer Growth and Hepatocyte-like Stem Cell Malignant Transformation Epigenetically.	Li T, Zheng Q, An J, Wu M, Li H, Gui X, Pu H, Lu D.	Mol Ther. 2016	26581161
EZH2 in Bladder Cancer, a Promising Therapeutic Target.	Mart铆nez-Fern谩ndez M, Rubio C, Segovia C, L贸pez-Calder贸n FF, Due帽as M, Paramio JM.	Int J Mol Sci. 2015	26580594
Bidirectional expression of long ncRNA/protein-coding gene pairs in cancer.	Albrecht AS, rom UA.	Brief Funct Genomics. 2016	26578749
SomamiR 2.0: a database of cancer somatic mutations altering microRNA-ceRNA interactions.	Bhattacharya A, Cui Y.	Nucleic Acids Res. 2016	26578591
A functional HOTAIR rs12826786 C>T polymorphism is associated with breast cancer susceptibility and poor clinicopathological characteristics in a Turkish population: a hospital-based case-control study.	Bayram S, S眉mb眉l AT, Dada E.	Tumour Biol. 2016	26577852
Long noncoding RNAs as potential biomarkers in gastric cancer: Opportunities and challenges.	Yang Z, Guo X, Li G, Shi Y, Li L.	Cancer Lett. 2016	26577810
Crosstalk between transforming growth factor-尾 signaling pathway and long non-coding RNAs in cancer.	Wang J, Shao N, Ding X, Tan B, Song Q, Wang N, Jia Y, Ling H, Cheng Y.	Cancer Lett. 2016	26577807
KATZLDA: KATZ measure for the lncRNA-disease association prediction.	Chen X.	Sci Rep. 2015	26577439
Long noncoding RNA MALAT1 as a potential therapeutic target in osteosarcoma.	Cai X, Liu Y, Yang W, Xia Y, Yang C, Yang S, Liu X.	J Orthop Res. 2016	26575981
Long noncoding RNA MEG3 is downregulated in cervical cancer and affects cell proliferation and apoptosis by regulating miR-21.	Zhang J, Yao T, Wang Y, Yu J, Liu Y, Lin Z.	Cancer Biol Ther. 2016	26574780
The recruitment of chromatin modifiers by long noncoding RNAs: lessons from PRC2.	Davidovich C, Cech TR.	RNA. 2015	26574518
Microarray profiling of bone marrow long non-coding RNA expression in Chinese pediatric acute myeloid leukemia patients.	Cao L, Xiao PF, Tao YF, Hu SY, Lu J, Zhao WL, Li ZH, Wang NN, Wang J, Feng X, Chai YH, Pan J, Gu GX.	Oncol Rep. 2016	26573779
Long Noncoding RNA C21orF96 Promotes the Migration, Invasion and Lymph Node Metastasis in Gastric Cancer.	Yang Z, Zhi Q, Wang D, Zhang L, Preston B, Brandon C, Kuang Y, Miao R, Shi Y, Guo X.	Anticancer Agents Med Chem. 2016	26567621
The Inescapable Influence of Noncoding RNAs in Cancer.	Adams BD, Anastasiadou E, Esteller M, He L, Slack FJ.	Cancer Res. 2015	26567137
Profiling Noncoding RNAs in Cancer.	[No authors listed]	Cancer Discov. 2016	26566874
LINC00472 expression is regulated by promoter methylation and associated with disease-free survival in patients with grade 2 breast cancer.	Shen Y, Wang Z, Loo LW, Ni Y, Jia W, Fei P, Risch HA, Katsaros D, Yu H.	Breast Cancer Res Treat. 2015	26564482
JC polyomavirus in the aetiology and pathophysiology of glial tumours.	Eftimov T, Enchev Y, Tsekov I, Simeonov P, Kalvatchev Z, Encheva E.	Neurosurg Rev. 2016	26560882
Long Non-Coding RNA Urothelial Carcinoma Associated 1 (UCA1): Insight into Its Role in Human Diseases.	Li F, Hu CP.	Crit Rev Eukaryot Gene Expr. 2015	26558942
The role of lncRNAs in hepatocellular carcinoma: opportunities as novel targets for pharmacological intervention.	Zou H, Shao CX, Zhou QY, Zhu GQ, Shi KQ, Braddock M, Huang DS, Zheng MH.	Expert Rev Gastroenterol Hepatol. 2016	26558504
Competing endogenous RNA networks and gastric cancer.	Guo LL, Song CH, Wang P, Dai LP, Zhang JY, Wang KJ.	World J Gastroenterol. 2015	26556995
The putative oncogene, CRNDE, is a negative prognostic factor in ovarian cancer patients.	Szafron LM, Balcerak A, Grzybowska EA, Pienkowska-Grela B, Podgorska A, Zub R, Olbryt M, Pamula-Pilat J, Lisowska KM, Grzybowska E, Rubel T, Dansonka-Mieszkowska A, Konopka B, Kulesza M, Lukasik M, Kupryjanczyk J.	Oncotarget. 2015	26556866
Tumor heterogeneity uncovered by dynamic expression of long noncoding RNA at single-cell resolution.	Hu W, Wang T, Yang Y, Zheng S.	Cancer Genet. 2015	26556691
Long Non-Coding RNAs in Endometrial Carcinoma.	Smolle MA, Bullock MD, Ling H, Pichler M, Haybaeck J.	Int J Mol Sci. 2015	26556343
Long non-coding RNA MVIH is associated with poor prognosis and malignant biological behavior in breast cancer.	Lei B, Xu SP, Liang XS, Li YW, Zhang JF, Zhang GQ, Pang D.	Tumour Biol. 2016	26555546
Nuclear-enriched abundant transcript 1 as a diagnostic and prognostic biomarker in colorectal cancer.	Wu Y, Yang L, Zhao J, Li C, Nie J, Liu F, Zhuo C, Zheng Y, Li B, Wang Z, Xu Y.	Mol Cancer. 2015	26552600
[Effects of long non-coding RNA-HOTAIR on the cell cycle and invasiveness of prostate cancer].	Zhu Y, Yu RK, Ji AF, Yao XL, Fang JJ, Jin XD.	Zhonghua Nan Ke Xue. 2015	26552211
Expression of long noncoding RNA lncRNA-n336928 is correlated with tumor stage and grade and overall survival in bladder cancer.	Chen T, Xie W, Xie L, Sun Y, Zhang Y, Shen Z, Sha N, Xu H, Wu Z, Hu H, Wu C.	Biochem Biophys Res Commun. 2015	26551459
Investigation of long noncoding RNAs expression profile as potential serum biomarkers in patients with hepatocellular carcinoma.	Kamel MM, Matboli M, Sallam M, Montasser IF, Saad AS, El-Tawdi AHF.	Transl Res. 2016	26551349
A potential prognostic long non-coding RNA signature to predict metastasis-free survival of breast cancer patients.	Sun J, Chen X, Wang Z, Guo M, Shi H, Wang X, Cheng L, Zhou M.	Sci Rep. 2015	26549855
Knockdown of long non-coding RNA HOTAIR inhibits proliferation and invasiveness and improves radiosensitivity in colorectal cancer.	Yang XD, Xu HT, Xu XH, Ru G, Liu W, Zhu JJ, Wu YY, Zhao K, Wu Y, Xing CG, Zhang SY, Cao JP, Li M.	Oncol Rep. 2016	26549670
Long noncoding RNA MIR31HG exhibits oncogenic property in pancreatic ductal adenocarcinoma and is negatively regulated by miR-193b.	Yang H, Liu P, Zhang J, Peng X, Lu Z, Yu S, Meng Y, Tong WM, Chen J.	Oncogene. 2016	26549028
Long noncoding RNA BC032469, a novel competing endogenous RNA, upregulates hTERT expression by sponging miR-1207-5p and promotes proliferation in gastric cancer.	L眉 MH, Tang B, Zeng S, Hu CJ, Xie R, Wu YY, Wang SM, He FT, Yang SM.	Oncogene. 2016	26549025
Long nonücoding RNAüGAS5 acts as a tumor suppressor in bladder transitional cell carcinoma via regulation of chemokine (CüC motif) ligand 1 expression.	Cao Q, Wang N, Qi J, Gu Z, Shen H.	Mol Med Rep. 2016	26548923
Polymorphisms in lncRNA HOTAIR and susceptibility to breast cancer in a Chinese population.	Yan R, Cao J, Song C, Chen Y, Wu Z, Wang K, Dai L.	Cancer Epidemiol. 2015	26547792
Overexpression of the long non-coding RNA PVT1 is correlated with leukemic cell proliferation in acute promyelocytic leukemia.	Zeng C, Yu X, Lai J, Yang L, Chen S, Li Y.	J Hematol Oncol. 2015	26545364
Long non-coding RNA urothelial cancer-associated 1 promotes bladder cancer cell migration and invasion by way of the hsa-miR-145-ZEB1/2-FSCN1 pathway.	Xue M, Pang H, Li X, Li H, Pan J, Chen W.	Cancer Sci. 2016	26544536
High-throughput long noncoding RNA profiling for diagnostic and prognostic markers in cancer: opportunities and challenges.	Sun Z.	Epigenomics. 2015	26541179
Long non-coding RNA HULC promotes tumor angiogenesis in liver cancer by up-regulating sphingosine kinase 1 (SPHK1).	Lu Z, Xiao Z, Liu F, Cui M, Li W, Yang Z, Li J, Ye L, Zhang X.	Oncotarget. 2016	26540633
Long non-coding RNA expression profiles of hepatitis C virus-related dysplasia and hepatocellular carcinoma.	Zhang H, Zhu C, Zhao Y, Li M, Wu L, Yang X, Wan X, Wang A, Zhang MQ, Sang X, Zhao H.	Oncotarget. 2015	26540467
The emerging role of lncRNAs in cancer.	Huarte M.	Nat Med. 2015	26540387
LINC00152 promotes proliferation in hepatocellular carcinoma by targeting EpCAM via the mTOR signaling pathway.	Ji J, Tang J, Deng L, Xie Y, Jiang R, Li G, Sun B.	Oncotarget. 2015	26540343
Downregulation of miR-320a/383-sponge-like long non-coding RNA NLC1-C (narcolepsy candidate-region 1 genes) is associated with male infertility and promotes testicular embryonal carcinoma cell proliferation.	L眉 M, Tian H, Cao YX, He X, Chen L, Song X, Ping P, Huang H, Sun F.	Cell Death Dis. 2015	26539909
Linc00152 promotes proliferation in gastric cancer through the EGFR-dependent pathway.	Zhou J, Zhi X, Wang L, Wang W, Li Z, Tang J, Wang J, Zhang Q, Xu Z.	J Exp Clin Cancer Res. 2015	26538117
A novel long noncoding RNA-LOWEG is low expressed in gastric cancer and acts as a tumor suppressor by inhibiting cell invasion.	Zhao JH, Sun JX, Song YX, Chen XW, Yang YC, Ma B, Wang J, Gao P, Wang ZN.	J Cancer Res Clin Oncol. 2016	26537802
The H19 Long non-coding RNA in cancer initiation, progression and metastasis - a proposed unifying theory.	Raveh E, Matouk IJ, Gilon M, Hochberg A.	Mol Cancer. 2015	26536864
Research commentary regarding Savage et al. entitled "Genome-wide association study identifies two susceptibility loci for osteosarcoma".	Bilbao-Aldaiturriaga N, Martin-Guerrero I, Garcia-Orad A.	Cancer Genet. 2015	26534860
TM4SF5-CTD-2354A18.1-miR-4697-3P may play a key role in the pathogenesis of gastric cancer.	Li DF, Yang MF, Shi SL, Du YL, Wang H, Zhou YL, Luo YL, Ren LL, Nie YQ.	Bratisl Lek Listy. 2015	26531872
Long Non-Coding RNA Central of Glucose Homeostasis.	Ruan X.	J Cell Biochem. 2016	26530464
Non Coding RNA Molecules as Potential Biomarkers in Breast Cancer.	De Leeneer K, Claes K.	Adv Exp Med Biol. 2015	26530371
Upregulation of long non-coding RNA PRNCR1 in colorectal cancer promotes cell proliferation and cell cycle progression.	Yang L, Qiu M, Xu Y, Wang J, Zheng Y, Li M, Xu L, Yin R.	Oncol Rep. 2016	26530130
Propofol promotes cell apoptosis via inhibiting HOTAIR mediated mTOR pathway in cervical cancer.	Zhang D, Zhou XH, Zhang J, Zhou YX, Ying J, Wu GQ, Qian JH.	Biochem Biophys Res Commun. 2015	26523512
Long Non Coding RNA MALAT1 Promotes Tumor Growth and Metastasis by inducing Epithelial-Mesenchymal Transition in Oral Squamous Cell Carcinoma.	Zhou X, Liu S, Cai G, Kong L, Zhang T, Ren Y, Wu Y, Mei M, Zhang L, Wang X.	Sci Rep. 2015	26522444
Transcriptome sequencing reveals thousands of novel long non-coding RNAs in B cell lymphoma.	Verma A, Jiang Y, Du W, Fairchild L, Melnick A, Elemento O.	Genome Med. 2015	26521025
Tetracycline-inducible shRNA targeting long non-coding RNA PVT1 inhibits cell growth and induces apoptosis in bladder cancer cells.	Zhuang C, Li J, Liu Y, Chen M, Yuan J, Fu X, Zhan Y, Liu L, Lin J, Zhou Q, Xu W, Zhao G, Cai Z, Huang W.	Oncotarget. 2015	26517688
LncRNA MALAT1 enhances oncogenic activities of EZH2 in castration-resistant prostate cancer.	Wang D, Ding L, Wang L, Zhao Y, Sun Z, Karnes RJ, Zhang J, Huang H.	Oncotarget. 2015	26516927
CUDR promotes liver cancer stem cell growth through upregulating TERT and C-Myc.	Pu H, Zheng Q, Li H, Wu M, An J, Gui X, Li T, Lu D.	Oncotarget. 2015	26513297
LncRNA-GAS5 induces PTEN expression through inhibiting miR-103 in endometrial cancer cells.	Guo C, Song WQ, Sun P, Jin L, Dai HY.	J Biomed Sci. 2015	26511107
Knockdown of linc-POU3F3 suppresses the proliferation, apoptosis, and migration resistance of colorectal cancer.	Shan TD, Xu JH, Yu T, Li JY, Zhao LN, Ouyang H, Luo S, Lu XJ, Huang CZ, Lan QS, Zhong W, Chen QK.	Oncotarget. 2016	26510906
Epigenetic silencing of p21 by long non-coding RNA HOTAIR is involved in the cell cycle disorder induced by cigarette smoke extract.	Liu Y, Wang B, Liu X, Lu L, Luo F, Lu X, Shi L, Xu W, Liu Q.	Toxicol Lett. 2016	26506537
Long non-coding RNA ZFAS1 interacts with CDK1 and is involved in p53-dependent cell cycle control and apoptosis in colorectal cancer.	Thorenoor N, Faltejskova-Vychytilova P, Hombach S, Mlcochova J, Kretz M, Svoboda M, Slaby O.	Oncotarget. 2016	26506418
MicroRNAs as Important Players and Biomarkers in Oral Carcinogenesis.	Min A, Zhu C, Peng S, Rajthala S, Costea DE, Sapkota D.	Biomed Res Int. 2015	26504785
Clinical prospects of long noncoding RNAs as novel biomarkers and therapeutic targets in prostate cancer.	Mouraviev V, Lee B, Patel V, Albala D, Johansen TE, Partin A, Ross A, Perera RJ.	Prostate Cancer Prostatic Dis. 2016	26503110
Long non-coding RNA profiling of human lymphoid progenitor cells reveals transcriptional divergence of B cell and T cell lineages.	Casero D, Sandoval S, Seet CS, Scholes J, Zhu Y, Ha VL, Luong A, Parekh C, Crooks GM.	Nat Immunol. 2015	26502406
Upregulation of long non-coding RNA TUG1 correlates with poor prognosis and disease status in osteosarcoma.	Ma B, Li M, Zhang L, Huang M, Lei JB, Fu GH, Liu CX, Lai QW, Chen QQ, Wang YL.	Tumour Biol. 2016	26499949
Coüexpression of the carbamoylüphosphate synthase 1 gene and its long nonücoding RNA correlates with poor prognosis of patients with intrahepatic cholangiocarcinoma.	Ma SL, Li AJ, Hu ZY, Shang FS, Wu MC.	Mol Med Rep. 2015	26499888
miRNA-regulated delivery of lincRNA-p21 suppresses 尾-catenin signaling and tumorigenicity of colorectal cancer stem cells.	Wang J, Lei ZJ, Guo Y, Wang T, Qin ZY, Xiao HL, Fan LL, Chen DF, Bian XW, Liu J, Wang B.	Oncotarget. 2015	26497997
HOTAIR and its surrogate DNA methylation signature indicate carboplatin resistance in ovarian cancer.	Teschendorff AE, Lee SH, Jones A, Fiegl H, Kalwa M, Wagner W, Chindera K, Evans I, Dubeau L, Orjalo A, Horlings HM, Niederreiter L, Kaser A, Yang W, Goode EL, Fridley BL, Jenner RG, Berns EM, Wik E, Salvesen HB, Wisman GB, van der Zee AG, et al.	Genome Med. 2015	26497652
A Common Polymorphism within the IGF2 Imprinting Control Region Is Associated with Parent of Origin Specific Effects in Infantile Hemangiomas.	Schultz B, Yao X, Deng Y, Waner M, Spock C, Tom L, Persing J, Narayan D.	PLoS One. 2015	26496499
Dysregulation of non-coding RNAs in gastric cancer.	Yang Q, Zhang RW, Sui PC, He HT, Ding L.	World J Gastroenterol. 2015	26494954
Upregulation of MALAT-1 and its association with survival rate and the effect on cell cycle and migration in patients with esophageal squamous cell carcinoma.	Yao W, Bai Y, Li Y, Guo L, Zeng P, Wang Y, Qi B, Liu S, Qin X, Li Y, Zhao B.	Tumour Biol. 2016	26493997
Cancer Specific Long Noncoding RNAs Show Differential Expression Patterns and Competing Endogenous RNA Potential in Hepatocellular Carcinoma.	Zhang J, Fan D, Jian Z, Chen GG, Lai PB.	PLoS One. 2015	26492393
Long non-coding RNA PVT1 as a novel biomarker for diagnosis and prognosis of non-small cell lung cancer.	Cui D, Yu CH, Liu M, Xia QQ, Zhang YF, Jiang WL.	Tumour Biol. 2016	26490983
Long Noncoding RNA ADINR Regulates Adipogenesis by Transcriptionally Activating C/EBP伪.	Xiao T, Liu L, Li H, Sun Y, Luo H, Li T, Wang S, Dalton S, Zhao RC, Chen R.	Stem Cell Reports. 2015	26489893
LncRNA-ATB mediated E-cadherin repression promotes the progression of colon cancer and predicts poor prognosis.	Yue B, Qiu S, Zhao S, Liu C, Zhang D, Yu F, Peng Z, Yan D.	J Gastroenterol Hepatol. 2016	26487301
Long non-coding RNA small nucleolar RNA host gene 12 (SNHG12) promotes cell proliferation and migration by upregulating angiomotin gene expression in human osteosarcoma cells.	Ruan W, Wang P, Feng S, Xue Y, Li Y.	Tumour Biol. 2016	26486328
LncRNA ontology: inferring lncRNA functions based on chromatin states and expression patterns.	Li Y, Chen H, Pan T, Jiang C, Zhao Z, Wang Z, Zhang J, Xu J, Li X.	Oncotarget. 2015	26485761
The role of MALAT1/miR-1/slug axis on radioresistance in nasopharyngeal carcinoma.	Jin C, Yan B, Lu Q, Lin Y, Ma L.	Tumour Biol. 2016	26482776
c-Myc-regulated long non-coding RNA H19 indicates a poor prognosis and affects cell proliferation in non-small-cell lung cancer.	Zhang E, Li W, Yin D, De W, Zhu L, Sun S, Han L.	Tumour Biol. 2016	26482621
Do circulating long non-coding RNAs (lncRNAs) (LincRNA-p21, GAS 5, HOTAIR) predict the treatment response in patients with head and neck cancer treated with chemoradiotherapy?	Fayda M, Isin M, Tambas M, Guveli M, Meral R, Altun M, Sahin D, Ozkan G, Sanli Y, Isin H, Ozgur E, Gezer U.	Tumour Biol. 2016	26482616
The long non-coding RNA HOTAIR affects the radiosensitivity of pancreatic ductal adenocarcinoma by regulating the expression of Wnt inhibitory factor 1.	Jiang Y, Li Z, Zheng S, Chen H, Zhao X, Gao W, Bi Z, You K, Wang Y, Li W, Li L, Liu Y, Chen R.	Tumour Biol. 2016	26482614
Downregulation of lncRNA-ATB correlates with clinical progression and unfavorable prognosis in pancreatic cancer.	Qu S, Yang X, Song W, Sun W, Li X, Wang J, Zhong Y, Shang R, Ruan B, Zhang Z, Zhang X, Li H.	Tumour Biol. 2016	26482611
Skp2 regulates non-small cell lung cancer cell growth by Meg3 and miR-3163.	Su L, Han D, Wu J, Huo X.	Tumour Biol. 2016	26482610
Lnc2Cancer: a manually curated database of experimentally supported lncRNAs associated with various human cancers.	Ning S, Zhang J, Wang P, Zhi H, Wang J, Liu Y, Gao Y, Guo M, Yue M, Wang L, Li X.	Nucleic Acids Res. 2016	26481356
Identification of linc-NeD125, a novel long non coding RNA that hosts miR-125b-1 and negatively controls proliferation of human neuroblastoma cells.	Bevilacqua V, Gioia U, Di Carlo V, Tortorelli AF, Colombo T, Bozzoni I, Laneve P, Caffarelli E.	RNA Biol. 2015	26480000
P50-associated COX-2 extragenic RNA (PACER) overexpression promotes proliferation and metastasis of osteosarcoma cells by activating COX-2 gene.	Qian M, Yang X, Li Z, Jiang C, Song D, Yan W, Liu T, Wu Z, Kong J, Wei H, Xiao J.	Tumour Biol. 2016	26476537
LincRNA-p21 predicts favorable clinical outcome and impairs tumorigenesis in diffuse large B cell lymphoma patients treated with R-CHOP chemotherapy.	Peng W, Wu J, Feng J.	Clin Exp Med. 2017	26475621
Expression and clinical significance of long non-coding RNA HNF1A-AS1 in human gastric cancer.	Dang Y, Lan F, Ouyang X, Wang K, Lin Y, Yu Y, Wang L, Wang Y, Huang Q.	World J Surg Oncol. 2015	26472090
The conservation and signatures of lincRNAs in Marek's disease of chicken.	He Y, Ding Y, Zhan F, Zhang H, Han B, Hu G, Zhao K, Yang N, Yu Y, Mao L, Song J.	Sci Rep. 2015	26471251
Long non-coding RNA HOTAIR regulates cyclin J via inhibition of microRNA-205 expression in bladder cancer.	Sun X, Du P, Yuan W, Du Z, Yu M, Yu X, Hu T.	Cell Death Dis. 2015	26469956
Overexpression of long non-coding RNA CCAT1 is a novel biomarker of poor prognosis in patients with breast cancer.	Zhang XF, Liu T, Li Y, Li S.	Int J Clin Exp Pathol. 2015	26464701
Knockdown of long noncoding RNA SPRY4-IT1 suppresses glioma cell proliferation, metastasis and epithelial-mesenchymal transition.	Liu H, Lv Z, Guo E.	Int J Clin Exp Pathol. 2015	26464658
Macrophage infiltration promotes invasiveness of breast cancer cells via activating long non-coding RNA UCA1.	Chen S, Shao C, Xu M, Ji J, Xie Y, Lei Y, Wang X.	Int J Clin Exp Pathol. 2015	26464647
Long noncoding RNA expression profiles of the doxorubicin-resistant human osteosarcoma cell line MG63/DXR and its parental cell line MG63 as ascertained by microarray analysis.	Zhu KP, Zhang CL, Shen GQ, Zhu ZS.	Int J Clin Exp Pathol. 2015	26464619
Long noncoding RNA expression patterns in lymph node metastasis in colorectal cancer by microarray.	Rui Q, Xu Z, Yang P, He Z.	Biomed Pharmacother. 2015	26463626
The up-regulation of long non-coding RNA AFAP1-AS1 is associated with the poor prognosis of NSCLC patients.	Deng J, Liang Y, Liu C, He S, Wang S.	Biomed Pharmacother. 2015	26463625
Methylation of the miR-126 gene associated with glioma progression.	Cui H, Mu Y, Yu L, Xi YG, Matthiesen R, Su X, Sun W.	Fam Cancer. 2016	26463235
An integrative transcriptomic analysis reveals p53 regulated miRNA, mRNA, and lncRNA networks in nasopharyngeal carcinoma.	Gong Z, Yang Q, Zeng Z, Zhang W, Li X, Zu X, Deng H, Chen P, Liao Q, Xiang B, Zhou M, Li X, Li Y, Xiong W, Li G.	Tumour Biol. 2016	26462838
WT1-AS promotes cell apoptosis in hepatocellular carcinoma through down-regulating of WT1.	Lv L, Chen G, Zhou J, Li J, Gong J.	J Exp Clin Cancer Res. 2015	26462627
LncRNA MALAT1 functions as a competing endogenous RNA to regulate ZEB2 expression by sponging miR-200s in clear cell kidney carcinoma.	Xiao H, Tang K, Liu P, Chen K, Hu J, Zeng J, Xiao W, Yu G, Yao W, Zhou H, Li H, Pan Y, Li A, Ye Z, Wang J, Xu H, Huang Q.	Oncotarget. 2015	26461224
Comprehensive Genomic Characterization of Long Non-coding RNAs across Human Cancers.	Yan X, Hu Z, Feng Y, Hu X, Yuan J, Zhao SD, Zhang Y, Yang L, Shan W, He Q, Fan L, Kandalaft LE, Tanyi JL, Li C, Yuan CX, Zhang D, Yuan H, Hua K, Lu Y, Katsaros D, Huang Q, Montone K, et al.	Cancer Cell. 2015	26461095
MicroRNA 140 Promotes Expression of Long Noncoding RNA NEAT1 in Adipogenesis.	Gernapudi R, Wolfson B, Zhang Y, Yao Y, Yang P, Asahara H, Zhou Q.	Mol Cell Biol. 2016	26459763
[Recent advancements in molecular cytogenetics for hematological malignancies: identification of novel PVT1 fusion genes].	Taniwaki M.	Rinsho Ketsueki. 2015	26458445
Long noncoding RNAs in viral infections.	Fortes P, Morris KV.	Virus Res. 2016	26454188
The plasma lncRNA acting as fingerprint in non-small-cell lung cancer.	Hu X, Bao J, Wang Z, Zhang Z, Gu P, Tao F, Cui D, Jiang W.	Tumour Biol. 2016	26453113
Long noncoding RNA lncTCF7, induced by IL-6/STAT3 transactivation, promotes hepatocellular carcinoma aggressiveness through epithelial-mesenchymal transition.	Wu J, Zhang J, Shen B, Yin K, Xu J, Gao W, Zhang L.	J Exp Clin Cancer Res. 2015	26452542
Long non-coding RNA ANRIL is up-regulated in bladder cancer and regulates bladder cancer cell proliferation and apoptosis through the intrinsic pathway.	Zhu H, Li X, Song Y, Zhang P, Xiao Y, Xing Y.	Biochem Biophys Res Commun. 2015	26449463
Long Noncoding RNA Expression Signatures of Metastatic Nasopharyngeal Carcinoma and Their Prognostic Value.	Zhang W, Wang L, Zheng F, Zou R, Xie C, Guo Q, Hu Q, Chen J, Yang X, Yao H, Song E, Xiang Y.	Biomed Res Int. 2015	26448942
Long Noncoding RNAs as New Architects in Cancer Epigenetics, Prognostic Biomarkers, and Potential Therapeutic Targets.	Meseure D, Drak Alsibai K, Nicolas A, Bieche I, Morillon A.	Biomed Res Int. 2015	26448935
Long Noncoding RNA KIAA0125 Potentiates Cell Migration and Invasion in Gallbladder Cancer.	Lv W, Wang L, Lu J, Mu J, Liu Y, Dong P.	Biomed Res Int. 2015	26448925
Expression profile of long non-coding RNAs in pancreatic cancer and their clinical significance as biomarkers.	Wang Y, Li Z, Zheng S, Zhou Y, Zhao L, Ye H, Zhao X, Gao W, Fu Z, Zhou Q, Liu Y, Chen R.	Oncotarget. 2015	26447755
Long Noncoding RNA MEG3 Interacts with p53 Protein and Regulates Partial p53 Target Genes in Hepatoma Cells.	Zhu J, Liu S, Ye F, Shen Y, Tie Y, Zhu J, Wei L, Jin Y, Fu H, Wu Y, Zheng X.	PLoS One. 2015	26444285
Label-Free Nanoplasmonic-Based Short Noncoding RNA Sensing at Attomolar Concentrations Allows for Quantitative and Highly Specific Assay of MicroRNA-10b in Biological Fluids and Circulating Exosomes.	Joshi GK, Deitz-McElyea S, Liyanage T, Lawrence K, Mali S, Sardar R, Korc M.	ACS Nano. 2015	26444644
Serum long non-coding RNA, snoRNA host gene 5 level as a new tumor marker of malignant melanoma.	Ichigozaki Y, Fukushima S, Jinnin M, Miyashita A, Nakahara S, Tokuzumi A, Yamashita J, Kajihara I, Aoi J, Masuguchi S, Zhongzhi W, Ihn H.	Exp Dermatol. 2016	26440365
Long noncoding RNA UCA1 modulates breast cancer cell growth and apoptosis through decreasing tumor suppressive miR-143.	Tuo YL, Li XM, Luo J.	Eur Rev Med Pharmacol Sci. 2015	26439035
The lincRNA HOTAIRM1, located in the HOXA genomic region, is expressed in acute myeloid leukemia, impacts prognosis in patients in the intermediate-risk cytogenetic category, and is associated with a distinctive microRNA signature.	D铆az-Bey谩 M, Brunet S, Nomded茅u J, Pratcorona M, Cordeiro A, Gallardo D, Escoda L, Tormo M, Heras I, Ribera JM, Duarte R, de Llano MP, Bargay J, Sampol A, Nomdedeu M, Risue帽o RM, Hoyos M, Sierra J, Monzo M, Navarro A, Esteve J; Cooperative AML group CETLAM..	Oncotarget. 2015	26436590
Screening of crucial long non-coding RNAs in oral epithelial dysplasia by serial analysis of gene expression.	Han X, Wei YB, Tian G, Tang Z, Gao JY, Xu XG.	Genet Mol Res. 2015	26436497
Functional roles of enhancer of zeste homolog 2 in gliomas.	Yin Y, Qiu S, Peng Y.	Gene. 2016	26435191
MALAT1 long non-coding RNA in cancer.	Yoshimoto R, Mayeda A, Yoshida M, Nakagawa S.	Biochim Biophys Acta. 2016	26434412
Long non-coding RNA CARLo-5 expression is associated with disease progression and predicts outcome in hepatocellular carcinoma patients.	Wang F, Xie C, Zhao W, Deng Z, Yang H, Fang Q.	Clin Exp Med. 2017	26433964
Balanced Translocations Disrupting SMARCB1 Are Hallmark Recurrent Genetic Alterations in Renal Medullary Carcinomas.	Calderaro J, Masliah-Planchon J, Richer W, Maillot L, Maille P, Mansuy L, Bastien C, de la Taille A, Boussion H, Charpy C, Jourdain A, Bl茅chet C, Pierron G, Gentien D, Choudat L, Tournigand C, Delattre O, Allory Y, Bourdeaut F.	Eur Urol. 2016	26433572
Long non-coding RNA profiling links subgroup classification of endometrioid endometrial carcinomas with trithorax and polycomb complex aberrations.	Jiang Y, Malouf GG, Zhang J, Zheng X, Chen Y, Thompson EJ, Weinstein JN, Yuan Y, Spano JP, Broaddus R, Tannir NM, Khayat D, Lu KH, Su X.	Oncotarget. 2015	26431491
A functional variant in HOXA11-AS, a novel long non-coding RNA, inhibits the oncogenic phenotype of epithelial ovarian cancer.	Richards EJ, Permuth-Wey J, Li Y, Chen YA, Coppola D, Reid BM, Lin HY, Teer JK, Berchuck A, Birrer MJ, Lawrenson K, Monteiro AN, Schildkraut JM, Goode EL, Gayther SA, Sellers TA, Cheng JQ.	Oncotarget. 2015	26430965
Impact of flanking chromosomal sequences on localization and silencing by the human non-coding RNA XIST.	Kelsey AD, Yang C, Leung D, Minks J, Dixon-McDougall T, Baldry SE, Bogutz AB, Lefebvre L, Brown CJ.	Genome Biol. 2015	26429547
Long noncoding RNA PVT1 modulates thyroid cancer cell proliferation by recruiting EZH2 and regulating thyroid-stimulating hormone receptor (TSHR).	Zhou Q, Chen J, Feng J, Wang J.	Tumour Biol. 2016	26427660
Single-Molecule Sequencing Reveals Estrogen-Regulated Clinically Relevant lncRNAs in Breast Cancer.	Jonsson P, Coarfa C, Mesmar F, Raz T, Rajapakshe K, Thompson JF, Gunaratne PH, Williams C.	Mol Endocrinol. 2015	26426411
Clinical value of lncRNA MALAT1 as a prognostic marker in human cancer: systematic review and meta-analysis.	Tian X, Xu G.	BMJ Open. 2015	26423854
Role of MALAT1 as a Prognostic Factor for Survival in Various Cancers: A Systematic Review of the Literature with Meta-Analysis.	Wei Y, Niu B.	Dis Markers. 2015	26420912
LncRNA-Hh Strengthen Cancer Stem Cells Generation in Twist-Positive Breast Cancer via Activation of Hedgehog Signaling Pathway.	Zhou M, Hou Y, Yang G, Zhang H, Tu G, Du YE, Wen S, Xu L, Tang X, Tang S, Yang L, Cui X, Liu M.	Stem Cells. 2016	26418365
An expanding universe of noncoding RNAs between the poles of basic science and clinical investigations.	Weil PP, Hensel KO, Weber D, Postberg J.	Epigenomics. 2016	26418087
Analysis of the miRNA-mRNA-lncRNA networks in ER+ and ER- breast cancer cell lines.	Wu Q, Guo L, Jiang F, Li L, Li Z, Chen F.	J Cell Mol Med. 2015	26416600
Posttranscriptional silencing of the lncRNA MALAT1 by miR-217 inhibits the epithelial-mesenchymal transition via enhancer of zeste homolog 2 in the malignant transformation of HBE cells induced by cigarette smoke extract.	Lu L, Luo F, Liu Y, Liu X, Shi L, Lu X, Liu Q.	Toxicol Appl Pharmacol. 2015	26415832
The knockdown of H19lncRNA reveals its regulatory role in pluripotency and tumorigenesis of human embryonic carcinoma cells.	Zeira E, Abramovitch R, Meir K, Even Ram S, Gil Y, Bulvik B, Bromberg Z, Levkovitch O, Nahmansson N, Adar R, Reubinoff B, Galun E, Gropp M.	Oncotarget. 2015	26415227
Wnt activated 尾-catenin and YAP proteins enhance the expression of non-coding RNA component of RNase MRP in colon cancer cells.	Park J, Jeong S.	Oncotarget. 2015	26415221
A BRCA1-interacting lncRNA regulates homologous recombination.	Sharma V, Khurana S, Kubben N, Abdelmohsen K, Oberdoerffer P, Gorospe M, Misteli T.	EMBO Rep. 2015	26412854
LncRNA HOTAIR Enhances the Androgen-Receptor-Mediated Transcriptional Program and Drives Castration-Resistant Prostate Cancer.	Zhang A, Zhao JC, Kim J, Fong KW, Yang YA, Chakravarti D, Mo YY, Yu J.	Cell Rep. 2015	26411689
Epigenetic silencing of a long non-coding RNA KIAA0495 in multiple myeloma.	Wong KY, Li Z, Zhang X, Leung GK, Chan GC, Chim CS.	Mol Cancer. 2015	26410378
Expression analysis of four long noncoding RNAs in breast cancer.	Iranpour M, Soudyab M, Geranpayeh L, Mirfakhraie R, Azargashb E, Movafagh A, Ghafouri-Fard S.	Tumour Biol. 2016	26409453
Long Noncoding RNA ANRIL Regulates Proliferation of Non-small Cell Lung Cancer and Cervical Cancer Cells.	Naemura M, Murasaki C, Inoue Y, Okamoto H, Kotake Y.	Anticancer Res. 2015	26408699
A long non-coding RNA contributes to doxorubicin resistance of osteosarcoma.	Zhang CL, Zhu KP, Shen GQ, Zhu ZS.	Tumour Biol. 2016	26408180
MALAT1 might be a predictive marker of poor prognosis in patients who underwent radical resection of middle thoracic esophageal squamous cell carcinoma.	Cao X, Zhao R, Chen Q, Zhao Y, Zhang B, Zhang Y, Yu J, Han G, Cao W, Li J, Chen X.	Cancer Biomark. 2015	26406400
Roles of competing endogenous RNAs in gastric cancer.	Hu Y, Tian H, Xu J, Fang JY.	Brief Funct Genomics. 2016	26404556
Long noncoding RNA GAS5 suppresses the migration and invasion of hepatocellular carcinoma cells via miR-21.	Hu L, Ye H, Huang G, Luo F, Liu Y, Liu Y, Yang X, Shen J, Liu Q, Zhang J.	Tumour Biol. 2016	26404135
High MALAT1 expression predicts a poor prognosis of cervical cancer and promotes cancer cell growth and invasion.	Yang L, Bai HS, Deng Y, Fan L.	Eur Rev Med Pharmacol Sci. 2015	26400521
LncRNA expression profiles and validation in keloid and normal skin tissue.	Liang X, Ma L, Long X, Wang X.	Int J Oncol. 2015	26397149
Long Noncoding RNA Expression during Human B-Cell Development.	Petri A, Dybk忙r K, B酶gsted M, Thrue CA, Hagedorn PH, Schmitz A, B酶dker JS, Johnsen HE, Kauppinen S.	PLoS One. 2015	26394393
Three circulating long non-coding RNAs act as biomarkers for predicting NSCLC.	Tang Q, Ni Z, Cheng Z, Xu J, Yu H, Yin P.	Cell Physiol Biochem. 2015	26393913
HBx-related long non-coding RNA DBH-AS1 promotes cell proliferation and survival by activating MAPK signaling in hepatocellular carcinoma.	Huang JL, Ren TY, Cao SW, Zheng SH, Hu XM, Hu YW, Lin L, Chen J, Zheng L, Wang Q.	Oncotarget. 2015	26393879
Novel perspectives of long non-coding RNAs in esophageal carcinoma.	Lin CY, Xu HM.	Carcinogenesis. 2015	26392258
Long noncoding RNA HOXA-AS2 promotes gastric cancer proliferation by epigenetically silencing P21/PLK3/DDIT3 expression.	Xie M, Sun M, Zhu YN, Xia R, Liu YW, Ding J, Ma HW, He XZ, Zhang ZH, Liu ZJ, Liu XH, De W.	Oncotarget. 2015	26384350
The association analysis of lncRNA HOTAIR genetic variants and gastric cancer risk in a Chinese population.	Du M, Wang W, Jin H, Wang Q, Ge Y, Lu J, Ma G, Chu H, Tong N, Zhu H, Wang M, Qiang F, Zhang Z.	Oncotarget. 2015	26384301
Circulating microRNAs and long non-coding RNAs in gastric cancer diagnosis: An update and review.	Huang YK, Yu JC.	World J Gastroenterol. 2015	26379393
Recent advances in the molecular diagnostics of gastric cancer.	Kanda M, Kodera Y.	World J Gastroenterol. 2015	26379391
NBAT1 suppresses breast cancer metastasis by regulating DKK1 via PRC2.	Hu P, Chu J, Wu Y, Sun L, Lv X, Zhu Y, Li J, Guo Q, Gong C, Liu B, Su S.	Oncotarget. 2015	26378045
miR675 upregulates long noncoding RNA H19 through activating EGR1 in human liver cancer.	Li H, Li J, Jia S, Wu M, An J, Zheng Q, Zhang W, Lu D.	Oncotarget. 2015	26376677
SNHG3 correlates with malignant status and poor prognosis in hepatocellular carcinoma.	Zhang T, Cao C, Wu D, Liu L.	Tumour Biol. 2016	26373735
Long non-coding RNA UCA1 promotes glutamine metabolism by targeting miR-16 in human bladder cancer.	Li HJ, Li X, Pang H, Pan JJ, Xie XJ, Chen W.	Jpn J Clin Oncol. 2015	26373319
Mechanisms of breast cancer resistance to anthracyclines or taxanes: an overview of the proposed roles of noncoding RNA.	Li XJ, Zha QB, Ren ZJ, Tang JH, Yao YF.	Curr Opin Oncol. 2015	26371779
Gas5 Exerts Tumor-suppressive Functions in Human Glioma Cells by Targeting miR-222.	Zhao X, Wang P, Liu J, Zheng J, Liu Y, Chen J, Xue Y.	Mol Ther. 2015	26370254
LncRNA HOTAIR enhances ER signaling and confers tamoxifen resistance in breast cancer.	Xue X, Yang YA, Zhang A, Fong KW, Kim J, Song B, Li S, Zhao JC, Yu J.	Oncogene. 2016	26364613
Long Noncoding RNAs as Targets and Regulators of Nuclear Receptors.	Foulds CE, Panigrahi AK, Coarfa C, Lanz RB, O'Malley BW.	Curr Top Microbiol Immunol. 2016	26362934
Identification and validation of potential prognostic lncRNA biomarkers for predicting survival in patients with multiple myeloma.	Zhou M, Zhao H, Wang Z, Cheng L, Yang L, Shi H, Yang H, Sun J.	J Exp Clin Cancer Res. 2015	26362431
Long non-coding RNA Loc554202 induces apoptosis in colorectal cancer cells via the caspase cleavage cascades.	Ding J, Lu B, Wang J, Wang J, Shi Y, Lian Y, Zhu Y, Wang J, Fan Y, Wang Z, De W, Wang K.	J Exp Clin Cancer Res. 2015	26362196
Non-coding RNAs: Functions and applications in endocrine-related cancer.	Venkatesh T, Suresh PS, Tsutsumi R.	Mol Cell Endocrinol. 2015	26360585
Cancer-Testis Antigen Expression in Serous Endometrial Cancer with Loss of X Chromosome Inactivation.	Kang J, Lee HJ, Jun SY, Park ES, Maeng LS.	PLoS One. 2015	26360551
ceRNA in cancer: possible functions and clinical implications.	Qi X, Zhang DH, Wu N, Xiao JH, Wang X, Ma W.	J Med Genet. 2015	26358722
HULC and Linc00152 Act as Novel Biomarkers in Predicting Diagnosis of Hepatocellular Carcinoma.	Li J, Wang X, Tang J, Jiang R, Zhang W, Ji J, Sun B.	Cell Physiol Biochem. 2015	26356260
H19 non coding RNA-derived miR-675 enhances tumorigenesis and metastasis of breast cancer cells by downregulating c-Cbl and Cbl-b.	Vennin C, Spruyt N, Dahmani F, Julien S, Bertucci F, Finetti P, Chassat T, Bourette RP, Le Bourhis X, Adriaenssens E.	Oncotarget. 2015	26353930
Sp1 cooperates with Sp3 to upregulate MALAT1 expression in human hepatocellular carcinoma.	Huang Z, Huang L, Shen S, Li J, Lu H, Mo W, Dang Y, Luo D, Chen G, Feng Z.	Oncol Rep. 2015	26352013
MINCR is a MYC-induced lncRNA able to modulate MYC's transcriptional network in Burkitt lymphoma cells.	Doose G, Haake A, Bernhart SH, L贸pez C, Duggimpudi S, Wojciech F, Bergmann AK, Borkhardt A, Burkhardt B, Claviez A, Dimitrova L, Haas S, Hoell JI, Hummel M, Karsch D, Klapper W, Kleo K, Kretzmer H, Kreuz M, K眉ppers R, Lawerenz C, Lenze D, et al.	Proc Natl Acad Sci U S A. 2015	26351698
[Progress of epigenetics and its therapeutic application in hepatocellular carcinoma].	Sun LY, Li XY, Sun ZW.	Yi Chuan. 2015	26351047
Long Noncoding RNA CUDR Regulates HULC and 尾-Catenin to Govern Human Liver Stem Cell Malignant Differentiation.	Gui X, Li H, Li T, Pu H, Lu D.	Mol Ther. 2015	26347501
Overexpression of the LSAMP and TUSC7 genes in acute myeloid leukemia following microdeletion/duplication of chromosome 3.	Coccaro N, Zagaria A, Tota G, Anelli L, Orsini P, Casieri P, Cellamare A, Minervini A, Impera L, Minervini CF, Brunetti C, Mestice A, Carluccio P, Cumbo C, Specchia G, Albano F.	Cancer Genet. 2015	26345353
Urothelial cancer associated 1: a long noncoding RNA with a crucial role in cancer.	Xue M, Chen W, Li X.	J Cancer Res Clin Oncol. 2016	26341664
Overexpression of long non-coding RNA HOTAIR leads to chemoresistance by activating the Wnt/尾-catenin pathway in human ovarian cancer.	Li J, Yang S, Su N, Wang Y, Yu J, Qiu H, He X.	Tumour Biol. 2016	26341496
Hypoxia-regulated lncRNAs in cancer.	Chang YN, Zhang K, Hu ZM, Qi HX, Shi ZM, Han XH, Han YW, Hong W.	Gene. 2016	26341058
Noncoding RNAs: Possible Players in the Development of Fluorosis.	Daiwile AP, Sivanesan S, Izzotti A, Bafana A, Naoghare PK, Arrigo P, Purohit HJ, Parmar D, Kannan K.	Biomed Res Int. 2015	26339601
Combined identification of long non-coding RNA XIST and HIF1A-AS1 in serum as an effective screening for non-small cell lung cancer.	Tantai J, Hu D, Yang Y, Geng J.	Int J Clin Exp Pathol. 2015	26339353
IDH1 mutation-associated long non-coding RNA expression profile changes in glioma.	Zhang XQ, Kiang KM, Wang YC, Pu JK, Ho A, Cheng SY, Lee D, Zhang PD, Chen JJ, Lui WM, Fung CF, Leung GK.	J Neurooncol. 2015	26337623
A novel mitosis-associated lncRNA, MA-linc1, is required for cell cycle progression and sensitizes cancer cells to Paclitaxel.	Bida O, Gidoni M, Ideses D, Efroni S, Ginsberg D.	Oncotarget. 2015	26337085
Long non-coding RNA TUG1 is up-regulated in hepatocellular carcinoma and promotes cell growth and apoptosis by epigenetically silencing of KLF2.	Huang MD, Chen WM, Qi FZ, Sun M, Xu TP, Ma P, Shu YQ.	Mol Cancer. 2015	26336870
Integrative analysis reveals enhanced regulatory effects of human long intergenic non-coding RNAs in lung adenocarcinoma.	Zhou Y, Wu K, Jiang J, Huang J, Zhang P, Zhu Y, Hu G, Lang J, Shi Y, Hu L, Huang T, Kong X.	J Genet Genomics. 2015	26336799
Upregulated expression of long non-coding RNA LINC00982 regulates cell proliferation and its clinical relevance in patients with gastric cancer.	Fei ZH, Yu XJ, Zhou M, Su HF, Zheng Z, Xie CY.	Tumour Biol. 2016	26334618
Long non-coding RNA: A new paradigm for lung cancer.	Khandelwal A, Bacolla A, Vasquez KM, Jain A.	Mol Carcinog. 2015	26332907
LncRNA NALT interaction with NOTCH1 promoted cell proliferation in pediatric T cell acute lymphoblastic leukemia.	Wang Y, Wu P, Lin R, Rong L, Xue Y, Fang Y.	Sci Rep. 2015	26330272
Long non-coding RNA chromogenic in situ hybridisation signal pattern correlation with breast tumour pathology.	Zhang Z, Weaver DL, Olsen D, deKay J, Peng Z, Ashikaga T, Evans MF.	J Clin Pathol. 2016	26323944
Roles of noncoding RNAs in metastasis of nonsmall cell lung cancer: A mini review.	Wu T, Yin X, Zhou Y, Wang Z, Shen S, Qiu Y, Sun R, Zhao Z.	J Cancer Res Ther. 2015	26323929
BRAF-Activated Long Noncoding RNA Modulates Papillary Thyroid Carcinoma Cell Proliferation through Regulating Thyroid Stimulating Hormone Receptor.	Zheng H, Wang M, Jiang L, Chu H, Hu J, Ning J, Li B, Wang D, Xu J.	Cancer Res Treat. 2016	26323637
Dendrosomal curcumin increases expression of the long non-coding RNA gene MEG3 via up-regulation of epi-miRs in hepatocellular cancer.	Zamani M, Sadeghizadeh M, Behmanesh M, Najafi F.	Phytomedicine. 2015	26321746
Double-negative feedback loop between long non-coding RNA TUG1 and miR-145 promotes epithelial to mesenchymal transition and radioresistance in human bladder cancer cells.	Tan J, Qiu K, Li M, Liang Y.	FEBS Lett. 2015	26318860
Specificity protein (Sp) transcription factors and metformin regulate expression of the long non-coding RNA HULC.	Gandhy SU, Imanirad P, Jin UH, Nair V, Hedrick E, Cheng Y, Corton JC, Kim K, Safe S.	Oncotarget. 2015	26317792
Breast Cancer Anti-Estrogen Resistance 4 (BCAR4) Drives Proliferation of IPH-926 lobular Carcinoma Cells.	van Agthoven T, Dorssers LC, Lehmann U, Kreipe H, Looijenga LH, Christgen M.	PLoS One. 2015	26317614
Architectural and Functional Commonalities between Enhancers and Promoters.	Kim TK, Shiekhattar R.	Cell. 2015	26317464
Multifaceted roles of 5'-regulatory region of the cancer associated gene B4GALT1 and its comparison with the gene family.	Al-Obaide MA, Alobydi H, Abdelsalam AG, Zhang R, Srivenugopal KS.	Int J Oncol. 2015	26315939
Altered expression of LINC-ROR in cancer cell lines and tissues.	Rezaei M, Emadi-Baygi M, Hoffmann MJ, Schulz WA, Nikpour P.	Tumour Biol. 2016	26314857
NEAT expression is associated with tumor recurrence and unfavorable prognosis in colorectal cancer.	Li Y, Li Y, Chen W, He F, Tan Z, Zheng J, Wang W, Zhao Q, Li J.	Oncotarget. 2015	26314847
Host Gene Expression Is Regulated by Two Types of Noncoding RNAs Transcribed from the Epstein-Barr Virus BamHI A Rightward Transcript Region.	Marquitz AR, Mathur A, Edwards RH, Raab-Traub N.	J Virol. 2015	26311882
Long non-coding RNA MALAT1 modulates radiosensitivity of HR-HPV+ cervical cancer via sponging miR-145.	Lu H, He Y, Lin L, Qi Z, Ma L, Li L, Su Y.	Tumour Biol. 2016	26311052
Linc00675 is a novel marker of short survival and recurrence in patients with pancreatic ductal adenocarcinoma.	Li DD, Fu ZQ, Lin Q, Zhou Y, Zhou QB, Li ZH, Tan LP, Chen RF, Liu YM.	World J Gastroenterol. 2015	26309360
Integrator mediates the biogenesis of enhancer RNAs.	Lai F, Gardini A, Zhang A, Shiekhattar R.	Nature. 2015	26308897
DNMT1-associated long non-coding RNAs regulate global gene expression and DNA methylation in colon cancer.	Merry CR, Forrest ME, Sabers JN, Beard L, Gao XH, Hatzoglou M, Jackson MW, Wang Z, Markowitz SD, Khalil AM.	Hum Mol Genet. 2015	26307088
Long noncoding RNA FER1L4 suppresses cancer cell growth by acting as a competing endogenous RNA and regulating PTEN expression.	Xia T, Chen S, Jiang Z, Shao Y, Jiang X, Li P, Xiao B, Guo J.	Sci Rep. 2015	26306906
LincRNA-p21 activates endoplasmic reticulum stress and inhibits hepatocellular carcinoma.	Yang N, Fu Y, Zhang H, Sima H, Zhu N, Yang G.	Oncotarget. 2015	26305675
Construction and analysis of lncRNA-lncRNA synergistic networks to reveal clinically relevant lncRNAs in cancer.	Li Y, Chen J, Zhang J, Wang Z, Shao T, Jiang C, Xu J, Li X.	Oncotarget. 2015	26305674
Noncoding RNAs and the control of signalling via nuclear receptor regulation in health and disease.	Cathcart P, Lucchesi W, Ottaviani S, De Giorgio A, Krell J, Stebbing J, Castellano L.	Best Pract Res Clin Endocrinol Metab. 2015	26303081
Involvement of lncRNA dysregulation in gastric cancer.	Sun M, Nie FQ, Wang ZX, De W.	Histol Histopathol. 2016	26302456
[Effect of Long Non-coding RNA SPRY4-IT1 on Invasion and Migration of A549 Cells].	Chai S, An W, Guo L, Jiang L, Gao Z, Li S.	Zhongguo Fei Ai Za Zhi. 2015	26302345
A long noncoding RNA AB073614 promotes tumorigenesis and predicts poor prognosis in ovarian cancer.	Cheng Z, Guo J, Chen L, Luo N, Yang W, Qu X.	Oncotarget. 2015	26299803
Coding-noncoding gene expression in intrahepatic cholangiocarcinoma.	Wang J, Xie H, Ling Q, Lu D, Lv Z, Zhuang R, Liu Z, Wei X, Zhou L, Xu X, Zheng S.	Transl Res. 2016	26297049
Fentanyl inhibits the invasion and migration of colorectal cancer cells via inhibiting the negative regulation of Ets-1 on BANCR.	Li AX, Xin WQ, Ma CG.	Biochem Biophys Res Commun. 2015	26296467
Multidrug-Resistance Related Long Non-Coding RNA Expression Profile Analysis of Gastric Cancer.	Wang Y, Wu K, Yang Z, Zhao Q, Fan D, Xu P, Nie Y, Fan D.	PLoS One. 2015	26291830
A novel lncRNA, LUADT1, promotes lung adenocarcinoma proliferation via the epigenetic suppression of p27.	Qiu M, Xu Y, Wang J, Zhang E, Sun M, Zheng Y, Li M, Xia W, Feng D, Yin R, Xu L.	Cell Death Dis. 2015	26291312
LncRNAs: emerging biomarkers in gastric cancer.	Gu Y, Chen T, Li G, Yu X, Lu Y, Wang H, Teng L.	Future Oncol. 2015	26289363
Tumor suppression by MEG3 lncRNA in a human pituitary tumor derived cell line.	Chunharojrith P, Nakayama Y, Jiang X, Kery RE, Ma J, De La Hoz Ulloa CS, Zhang X, Zhou Y, Klibanski A.	Mol Cell Endocrinol. 2015	26284494
Long noncoding RNA, the methylation of genomic elements and their emerging crosstalk in hepatocellular carcinoma.	Yuan SX, Zhang J, Xu QG, Yang Y, Zhou WP.	Cancer Lett. 2016	26282784
Transcriptome Sequencing Reveals PCAT5 as a Novel ERG-Regulated Long Noncoding RNA in Prostate Cancer.	Ylip盲盲 A, Kivinummi K, Kohvakka A, Annala M, Latonen L, Scaravilli M, Kartasalo K, Lepp盲nen SP, Karakurt S, Sepp盲l盲 J, Yli-Harja O, Tammela TL, Zhang W, Visakorpi T, Nykter M.	Cancer Res. 2015	26282172
Prognostic value of long noncoding RNA MALAT1 in various carcinomas: evidence from nine studies.	Xue Y, Teng YQ, Zhou JD, Rui YJ.	Tumour Biol. 2016	26282005
Using gastric juice lncRNA-ABHD11-AS1 as a novel type of biomarker in the screening of gastric cancer.	Yang Y, Shao Y, Zhu M, Li Q, Yang F, Lu X, Xu C, Xiao B, Sun Y, Guo J.	Tumour Biol. 2016	26280398
GAS5 Inhibits Gastric Cancer Cell Proliferation Partly by Modulating CDK6.	Guo X, Deng K, Wang H, Xia J, Shan T, Liang Z, Yao L, Jin S.	Oncol Res Treat. 2015	26278580
Predicting lncRNA-disease associations and constructing lncRNA functional similarity network based on the information of miRNA.	Chen X.	Sci Rep. 2015	26278472
Convergent BCL6 and lncRNA promoters demarcate the major breakpoint region for BCL6 translocations.	Lu Z, Pannunzio NR, Greisman HA, Casero D, Parekh C, Lieber MR.	Blood. 2015	26276666
Potential role of differentially expressed lncRNAs in the pathogenesis of oral squamous cell carcinoma.	Zhang S, Tian L, Ma P, Sun Q, Zhang K, GuanchaoWang, Liu H, Xu B.	Arch Oral Biol. 2015	26276270
Hsa-miR-1 suppresses breast cancer development by down-regulating K-ras and long non-coding RNA MALAT1.	Liu R, Li J, Lai Y, Liao Y, Liu R, Qiu W.	Int J Biol Macromol. 2015	26275461
Increased level of H19 long noncoding RNA promotes invasion, angiogenesis, and stemness of glioblastoma cells.	Jiang X, Yan Y, Hu M, Chen X, Wang Y, Dai Y, Wu D, Wang Y, Zhuang Z, Xia H.	J Neurosurg. 2016	26274999
PTCSC3 Is Involved in Papillary Thyroid Carcinoma Development by Modulating S100A4 Gene Expression.	Jendrzejewski J, Thomas A, Liyanarachchi S, Eiterman A, Tomsic J, He H, Radomska HS, Li W, Nagy R, Sworczak K, de la Chapelle A.	J Clin Endocrinol Metab. 2015	26274343
An Association Rule Mining Approach to Discover lncRNAs Expression Patterns in Cancer Datasets.	Cremaschi P, Carriero R, Astrologo S, Col矛 C, Lisa A, Parolo S, Bione S.	Biomed Res Int. 2015	26273587
CD90+ liver cancer cells modulate endothelial cell phenotype through the release of exosomes containing H19 lncRNA.	Conigliaro A, Costa V, Lo Dico A, Saieva L, Buccheri S, Dieli F, Manno M, Raccosta S, Mancone C, Tripodi M, De Leo G, Alessandro R.	Mol Cancer. 2015	26272696
The long noncoding RNA, EGFR-AS1, a target of GHR, increases the expression of EGFR in hepatocellular carcinoma.	Qi HL, Li CS, Qian CW, Xiao YS, Yuan YF, Liu QY, Liu ZS.	Tumour Biol. 2016	26271667
LincRNA-p21: Implications in Human Diseases.	Tang SS, Zheng BY, Xiong XD.	Int J Mol Sci. 2015	26270659
Long non-coding RNA HOTTIP promotes tumor growth and inhibits cell apoptosis in lung cancer.	Deng HP, Chen L, Fan T, Zhang B, Xu Y, Geng Q.	Cell Mol Biol (Noisy-le-grand). 2015	26265284
Regulation of MALAT1 expression by TDP43 controls the migration and invasion of non-small cell lung cancer cells in vitro.	Guo F, Jiao F, Song Z, Li S, Liu B, Yang H, Zhou Q, Li Z.	Biochem Biophys Res Commun. 2015	26265046
HOTAIR is upregulated in acute myeloid leukemia and that indicates a poor prognosis.	Hao S, Shao Z.	Int J Clin Exp Pathol. 2015	26261618
LncRNA-AP001631.9 promotes cell migration in gastric cancer.	Cai H, Ye X, He B, Li Q, Li Y, Gao Y.	Int J Clin Exp Pathol. 2015	26261500
The long noncoding RNA regulation at the MYC locus.	Xiang JF, Yang L, Chen LL.	Curr Opin Genet Dev. 2015	26254776
Prognostic value of long non-coding RNA MALAT1 in cancer patients.	Wu Y, Lu W, Xu J, Shi Y, Zhang H, Xia D.	Tumour Biol. 2016	26254614
Comprehensive assembly of novel transcripts from unmapped human RNA-Seq data and their association with cancer.	Kazemian M, Ren M, Lin JX, Liao W, Spolski R, Leonard WJ.	Mol Syst Biol. 2015	26253570
Long non-coding RNA MEG3 functions as a competing endogenous RNA to regulate gastric cancer progression.	Peng W, Si S, Zhang Q, Li C, Zhao F, Wang F, Yu J, Ma R.	J Exp Clin Cancer Res. 2015	26253106
The Use of Three Long Non-Coding RNAs as Potential Prognostic Indicators of Astrocytoma.	Zhi F, Wang Q, Xue L, Shao N, Wang R, Deng D, Wang S, Xia X, Yang Y.	PLoS One. 2015	26252651
BRAF activated non-coding RNA (BANCR) promoting gastric cancer cells proliferation via regulation of NF-魏B1.	Zhang ZX, Liu ZQ, Jiang B, Lu XY, Ning XF, Yuan CT, Wang AL.	Biochem Biophys Res Commun. 2015	26248136
Upregulated long non-coding RNA AFAP1-AS1 expression is associated with progression and poor prognosis of nasopharyngeal carcinoma.	Bo H, Gong Z, Zhang W, Li X, Zeng Y, Liao Q, Chen P, Shi L, Lian Y, Jing Y, Tang K, Li Z, Zhou Y, Zhou M, Xiang B, Li X, Yang J, Xiong W, Li G, Zeng Z.	Oncotarget. 2015	26246469
AFAP1-AS1, a long noncoding RNA upregulated in lung cancer and promotes invasion and metastasis.	Zeng Z, Bo H, Gong Z, Lian Y, Li X, Li X, Zhang W, Deng H, Zhou M, Peng S, Li G, Xiong W.	Tumour Biol. 2016	26245991
Long noncoding RNA-LET, which is repressed by EZH2, inhibits cell proliferation and induces apoptosis of nasopharyngeal carcinoma cell.	Sun Q, Liu H, Li L, Zhang S, Liu K, Liu Y, Yang C.	Med Oncol. 2015	26243049
Long noncoding RNA NEAT1 promotes glioma pathogenesis by regulating miR-449b-5p/c-Met axis.	Zhen L, Yun-Hui L, Hong-Yu D, Jun M, Yi-Long Y.	Tumour Biol. 2016	26242266
MALAT1-miR-124-RBG2 axis is involved in growth and invasion of HR-HPV-positive cervical cancer cells.	Liu S, Song L, Zeng S, Zhang L.	Tumour Biol. 2016	26242259
The role of long non-coding RNAs in hepatitis B virus-related hepatocellular carcinoma.	Moyo B, Nicholson SA, Arbuthnot PB.	Virus Res. 2016	26239319
Decreased long noncoding RNA SPRY4-IT1 contributing to gastric cancer cell metastasis partly via affecting epithelial-mesenchymal transition.	Xie M, Nie FQ, Sun M, Xia R, Liu YW, Zhou P, De W, Liu XH.	J Transl Med. 2015	26238992
Increased urothelial cancer associated 1 is associated with tumor proliferation and metastasis and predicts poor prognosis in colorectal cancer.	Ni B, Yu X, Guo X, Fan X, Yang Z, Wu P, Yuan Z, Deng Y, Wang J, Chen D, Wang L.	Int J Oncol. 2015	26238511
Long non-coding RNA HOTAIR: A novel oncogene (Review).	Yu X, Li Z.	Mol Med Rep. 2015	26238267
Long non-coding RNA Linc00152 is involved in cell cycle arrest, apoptosis, epithelial to mesenchymal transition, cell migration and invasion in gastric cancer.	Zhao J, Liu Y, Zhang W, Zhou Z, Wu J, Cui P, Zhang Y, Huang G.	Cell Cycle. 2015	26237576
Discovery, Annotation, and Functional Analysis of Long Noncoding RNAs Controlling Cell-Cycle Gene Expression and Proliferation in Breast Cancer Cells.	Sun M, Gadad SS, Kim DS, Kraus WL.	Mol Cell. 2015	26236012
MiR-141 Inhibits Gastric Cancer Proliferation by Interacting with Long Noncoding RNA MEG3 and Down-Regulating E2F3 Expression.	Zhou X, Ji G, Ke X, Gu H, Jin W, Zhang G.	Dig Dis Sci. 2015	26233544
CRNDE affects the malignant biological characteristics of human glioma stem cells by negatively regulating miR-186.	Zheng J, Li XD, Wang P, Liu XB, Xue YX, Hu Y, Li Z, Li ZQ, Wang ZH, Liu YH.	Oncotarget. 2015	26231038
Aberrant Expression of CCAT1 Regulated by c-Myc Predicts the Prognosis of Hepatocellular Carcinoma.	Zhu HQ, Zhou X, Chang H, Li HG, Liu FF, Ma CQ, Lu J.	Asian Pac J Cancer Prev. 2015	26225650
Long non-coding RNA Fer-1-like protein 4 suppresses oncogenesis and exhibits prognostic value by associating with miR-106a-5p in colon cancer.	Yue B, Sun B, Liu C, Zhao S, Zhang D, Yu F, Yan D.	Cancer Sci. 2015	26224446
Long non-coding RNA MEG3 induces renal cell carcinoma cells apoptosis by activating the mitochondrial pathway.	Wang M, Huang T, Luo G, Huang C, Xiao XY, Wang L, Jiang GS, Zeng FQ.	J Huazhong Univ Sci Technolog Med Sci. 2015	26223924
Long Non-coding RNA ANRIL and Polycomb in Human Cancers and Cardiovascular Disease.	Aguilo F, Di Cecilia S, Walsh MJ.	Curr Top Microbiol Immunol. 2016	26220772
Novel biomarkers for the identification and targeted therapy of gastric cancer.	Liu L, Cao L, Gong B, Yu J.	Expert Rev Gastroenterol Hepatol. 2015	26220043
Epigenetic Alterations in Colorectal Cancer: Emerging Biomarkers.	Okugawa Y, Grady WM, Goel A.	Gastroenterology. 2015	26216839
TANRIC: An Interactive Open Platform to Explore the Function of lncRNAs in Cancer.	Li J, Han L, Roebuck P, Diao L, Liu L, Yuan Y, Weinstein JN, Liang H.	Cancer Res. 2015	26208906
LncRNA HOTAIR: A master regulator of chromatin dynamics and cancer.	Bhan A, Mandal SS.	Biochim Biophys Acta. 2015	26208723
Long noncoding RNA linc00617 exhibits oncogenic activity in breast cancer.	Li H, Zhu L, Xu L, Qin K, Liu C, Yu Y, Su D, Wu K, Sheng Y.	Mol Carcinog. 2017	26207516
Association between polymorphisms in long non-coding RNA PRNCR1 in 8q24 and risk of gastric cancer.	Li L, Jia F, Bai P, Liang Y, Sun R, Yuan F, Zhang L, Gao L.	Tumour Biol. 2016	26206497
MEG3 long noncoding RNA regulates the TGF-尾 pathway genes through formation of RNA-DNA triplex structures.	Mondal T, Subhash S, Vaid R, Enroth S, Uday S, Reinius B, Mitra S, Mohammed A, James AR, Hoberg E, Moustakas A, Gyllensten U, Jones SJ, Gustafsson CM, Sims AH, Westerlund F, Gorab E, Kanduri C.	Nat Commun. 2015	26205790
Long Noncoding RNA MALAT1: Insights into its Biogenesis and Implications in Human Disease.	Wu Y, Huang C, Meng X, Li J.	Curr Pharm Des. 2015	26205289
Long non-coding RNAs: biomarkers for acute leukaemia subtypes.	Melo CP, Campos CB, Rodrigues Jde O, Aguirre-Neto JC, Atalla , Pianovski MA, Carbone EK, Lares LB, Moraes-Souza H, Octac铆lio-Silva S, Pais FS, Ferreira AC, Assump莽茫o JG.	Br J Haematol. 2016	26204929
H19-derived miR-675 contributes to bladder cancer cell proliferation by regulating p53 activation.	Liu C, Chen Z, Fang J, Xu A, Zhang W, Wang Z.	Tumour Biol. 2016	26198047
Expanding the p53 regulatory network: LncRNAs take up the challenge.	Grossi E, S谩nchez Y, Huarte M.	Biochim Biophys Acta. 2016	26196323
Downregulation of long noncoding RNA ZMAT1 transcript variant 2 predicts a poor prognosis in patients with gastric cancer.	Lai Y, Xu P, Li Q, Ren D, Wang J, Xu K, Gao W.	Int J Clin Exp Pathol. 2015	26191264
CCAT1 promotes hepatocellular carcinoma cell proliferation and invasion.	Zhu H, Zhou X, Chang H, Li H, Liu F, Ma C, Lu J.	Int J Clin Exp Pathol. 2015	26191246
Clinical implication of long non-coding RNA NEAT1 expression in hepatocellular carcinoma patients.	Guo S, Chen W, Luo Y, Ren F, Zhong T, Rong M, Dang Y, Feng Z, Chen G.	Int J Clin Exp Pathol. 2015	26191242
Downregulation of long noncoding RNA MALAT1 induces epithelial-to-mesenchymal transition via the PI3K-AKT pathway in breast cancer.	Xu S, Sui S, Zhang J, Bai N, Shi Q, Zhang G, Gao S, You Z, Zhan C, Liu F, Pang D.	Int J Clin Exp Pathol. 2015	26191181
The clinical value of ncRNAs in gastric cancer: a systematic review and meta-analyses.	Ding X, Wan X, Jiang H, Song H, Fang Y, Chen S, Li P, Guo J.	Tumour Biol. 2015	26189840
Two novel DXZ4-associated long noncoding RNAs show developmental changes in expression coincident with heterochromatin formation at the human (Homo sapiens) macrosatellite repeat.	Figueroa DM, Darrow EM, Chadwick BP.	Chromosome Res. 2015	26188586
Long non-coding RNA HOTAIR promotes HLA-G expression via inhibiting miR-152 in gastric cancer cells.	Song B, Guan Z, Liu F, Sun D, Wang K, Qu H.	Biochem Biophys Res Commun. 2015	26187665
Putting Non-coding RNA on Display with CRISPR.	Perez-Pinera P, Jones MF, Lal A, Lu TK.	Mol Cell. 2015	26186289
p53-Regulated Networks of Protein, mRNA, miRNA, and lncRNA Expression Revealed by Integrated Pulsed Stable Isotope Labeling With Amino Acids in Cell Culture (pSILAC) and Next Generation Sequencing (NGS) Analyses.	H眉nten S, Kaller M, Drepper F, Oeljeklaus S, Bonfert T, Erhard F, Dueck A, Eichner N, Friedel CC, Meister G, Zimmer R, Warscheid B, Hermeking H.	Mol Cell Proteomics. 2015	26183718
A potential signature of eight long non-coding RNAs predicts survival in patients with non-small cell lung cancer.	Zhou M, Guo M, He D, Wang X, Cui Y, Yang H, Hao D, Sun J.	J Transl Med. 2015	26183581
Knockdown of long non-coding RNA HOTAIR inhibits malignant biological behaviors of human glioma cells via modulation of miR-326.	Ke J, Yao YL, Zheng J, Wang P, Liu YH, Ma J, Li Z, Liu XB, Li ZQ, Wang ZH, Xue YX.	Oncotarget. 2015	26183397
miR-203 suppresses the proliferation and metastasis of hepatocellular carcinoma by targeting oncogene ADAM9 and oncogenic long non-coding RNA HULC.	Wan D, Shen S, Fu S, Preston B, Brandon C, He S, Shen C, Wu J, Wang S, Xie W, Chen B, Liya A, Guo Y, Zheng D, Zhi Q, Peng B.	Anticancer Agents Med Chem. 2016	26179263
Differentially expressed protein-coding genes and long noncoding RNA in early-stage lung cancer.	Li M, Qiu M, Xu Y, Mao Q, Wang J, Dong G, Xia W, Yin R, Xu L.	Tumour Biol. 2015	26178480
Identification of genes and long non-coding RNAs associated with the pathogenesis of gastric cancer.	Zhao Z, Song Y, Piao D, Liu T, Zhao L.	Oncol Rep. 2015	26177842
Molecular Mechanism of the Cell Death Induced by the Histone Deacetylase Pan Inhibitor LBH589 (Panobinostat) in Wilms Tumor Cells.	Yan-Fang T, Zhi-Heng L, Li-Xiao X, Fang F, Jun L, Gang L, Lan C, Na-Na W, Xiao-Juan D, Li-Chao S, Wen-Li Z, Pei-Fang X, He Z, Guang-Hao S, Yan-Hong L, Yi-Ping L, Yun-Yun X, Hui-Ting Z, Yi W, Mei-Fang J, Lin L, Jian N, et al.	PLoS One. 2015	26176219
Prostate-specific RNA aptamer: promising nucleic acid antibody-like cancer detection.	Marangoni K, Neves AF, Rocha RM, Faria PR, Alves PT, Souza AG, Fujimura PT, Santos FA, Ara煤jo TG, Ward LS, Goulart LR.	Sci Rep. 2015	26174796
Identification and functional annotation of lncRNA genes with hypermethylation in colorectal cancer.	Liao Q, He W, Liu J, Cen Y, Luo L, Yu C, Li Y, Chen S, Duan S.	Gene. 2015	26172871
LncRNA HOTAIR promotes human liver cancer stem cell malignant growth through downregulation of SETD2.	Li H, An J, Wu M, Zheng Q, Gui X, Li T, Pu H, Lu D.	Oncotarget. 2015	26172293
Long non-coding RNA ROR decoys gene-specific histone methylation to promote tumorigenesis.	Fan J, Xing Y, Wen X, Jia R, Ni H, He J, Ding X, Pan H, Qian G, Ge S, Hoffman AR, Zhang H, Fan X.	Genome Biol. 2015	26169368
Transcriptional Regulation of the p16 Tumor Suppressor Gene.	Kotake Y, Naemura M, Murasaki C, Inoue Y, Okamoto H.	Anticancer Res. 2015	26168478
Expression profile analysis of long non-coding RNA associated with vincristine resistance in colon cancer cells by next-generation sequencing.	Sun QL, Zhao CP, Wang TY, Hao XB, Wang XY, Zhang X, Li YC.	Gene. 2015	26164760
The YAP1 oncogene contributes to bladder cancer cell proliferation and migration by regulating the H19 long noncoding RNA.	Li S, Yu Z, Chen SS, Li F, Lei CY, Chen XX, Bao JM, Luo Y, Lin GZ, Pang SY, Tan WL.	Urol Oncol. 2015	26163939
Association between indel polymorphism in the promoter region of lncRNA GAS5 and the risk of hepatocellular carcinoma.	Tao R, Hu S, Wang S, Zhou X, Zhang Q, Wang C, Zhao X, Zhou W, Zhang S, Li C, Zhao H, He Y, Zhu S, Xu J, Jiang Y, Li L, Gao Y.	Carcinogenesis. 2015	26163879
Rapid detection of urinary long non-coding RNA urothelial carcinoma associated one using a PCR-free nanoparticle-based assay.	Eissa S, Matboli M, Essawy NO, Shehta M, Kotb YM.	Biomarkers. 2015	26161701
Long non-coding RNA UCA1 induces non-T790M acquired resistance to EGFR-TKIs by activating the AKT/mTOR pathway in EGFR-mutant non-small cell lung cancer.	Cheng N, Cai W, Ren S, Li X, Wang Q, Pan H, Zhao M, Li J, Zhang Y, Zhao C, Chen X, Fei K, Zhou C, Hirsch FR.	Oncotarget. 2015	26160838
Long non-coding RNA AOC4P suppresses hepatocellular carcinoma metastasis by enhancing vimentin degradation and inhibiting epithelial-mesenchymal transition.	Wang TH, Lin YS, Chen Y, Yeh CT, Huang YL, Hsieh TH, Shieh TM, Hsueh C, Chen TC.	Oncotarget. 2015	26160837
The Interaction Between MiR-141 and lncRNA-H19 in Regulating Cell Proliferation and Migration in Gastric Cancer.	Zhou X, Ye F, Yin C, Zhuang Y, Yue G, Zhang G.	Cell Physiol Biochem. 2015	26160158
Long Noncoding RNA MALAT-1 Can Predict Metastasis and a Poor Prognosis: a Meta-Analysis.	Zhu L, Liu J, Ma S, Zhang S.	Pathol Oncol Res. 2015	26159858
Downregulation of the long noncoding RNA EGOT correlates with malignant status and poor prognosis in breast cancer.	Xu SP, Zhang JF, Sui SY, Bai NX, Gao S, Zhang GW, Shi QY, You ZL, Zhan C, Pang D.	Tumour Biol. 2015	26159853
Genome-scale long noncoding RNA expression pattern in squamous cell lung cancer.	Wang Y, Qian CY, Li XP, Zhang Y, He H, Wang J, Chen J, Cui JJ, Liu R, Zhou H, Xiao L, Xu XJ, Zheng Y, Fu YL, Chen ZY, Chen X, Zhang W, Ye CC, Zhou HH, Yin JY, Liu ZQ.	Sci Rep. 2015	26159226
TCF21 hypermethylation in genetically quiescent clear cell sarcoma of the kidney.	Gooskens SL, Gadd S, Guidry Auvil JM, Gerhard DS, Khan J, Patidar R, Meerzaman D, Chen QR, Hsu CH, Yan C, Nguyen C, Hu Y, Mullighan CG, Ma J, Jennings LJ, de Krijger RR, van den Heuvel-Eibrink MM, Smith MA, Ross N, Gastier-Foster JM, Perlman EJ.	Oncotarget. 2015	26158413
Transcriptome profiling of esophageal squamous cell carcinoma reveals a long noncoding RNA acting as a tumor suppressor.	Wei G, Luo H, Sun Y, Li J, Tian L, Liu W, Liu L, Luo J, He J, Chen R.	Oncotarget. 2015	26158411
Telomere elongation chooses TERRA ALTernatives.	Arora R, Azzalin CM.	RNA Biol. 2015	26158306
Long Noncoding RNA in Digestive Tract Cancers: Function, Mechanism, and Potential Biomarker.	Zeng S, Xiao YF, Tang B, Hu CJ, Xie R, Yang SM, Li BS.	Oncologist. 2015	26156325
TGF尾1 secreted by cancer-associated fibroblasts induces epithelial-mesenchymal transition of bladder cancer cells through lncRNA-ZEB2NAT.	Zhuang J, Lu Q, Shen B, Huang X, Shen L, Zheng X, Huang R, Yan J, Guo H.	Sci Rep. 2015	26152796
Bridging Links between Long Noncoding RNA HOTAIR and HPV Oncoprotein E7 in Cervical Cancer Pathogenesis.	Sharma S, Mandal P, Sadhukhan T, Roy Chowdhury R, Ranjan Mondal N, Chakravarty B, Chatterjee T, Roy S, Sengupta S.	Sci Rep. 2015	26152361
lncRNAs and microRNAs with a role in cancer development.	Liz J, Esteller M.	Biochim Biophys Acta. 2016	26149773
Regulatory Effects of Long Non-coding RNA on Tumorigenesis.	Liao WJ, Mao YL.	Zhongguo Yi Xue Ke Xue Yuan Xue Bao. 2015	26149154
Expression Quantitative Trait Loci for CARD8 Contributes to Risk of Two Infection-Related Cancers--Hepatocellular Carcinoma and Cervical Cancer.	Yin J, Wen J, Hang D, Han J, Jiang J, Song C, Liu Y, Liu J, Liu L, Zhu L, Chen J, Zhai X, Xie S, Hu Z, Shen H, Dai M, Li N.	PLoS One. 2015	26147888
Ultrasensitive strategy based on PtPd nanodendrite/nano-flower-like@GO signal amplification for the detection of long non-coding RNA.	Liu F, Xiang G, Jiang D, Zhang L, Chen X, Liu L, Luo F, Li Y, Liu C, Pu X.	Biosens Bioelectron. 2015	26143461
Stressing out over long noncoding RNA.	Audas TE, Lee S.	Biochim Biophys Acta. 2016	26142536
Long noncoding RNAs in diseases of aging.	Kim J, Kim KM, Noh JH, Yoon JH, Abdelmohsen K, Gorospe M.	Biochim Biophys Acta. 2016	26141605
Genome-wide identification of differential methylation between primary and recurrent hepatocellular carcinomas.	Cui C, Lu Z, Yang L, Gao Y, Liu W, Gu L, Yang C, Wilson J, Zhang Z, Xing B, Deng D, Sun ZS.	Mol Carcinog. 2016	26138747
Integrative functional genetic-epigenetic approach for selecting genes as urine biomarkers for bladder cancer diagnosis.	Eissa S, Matboli M, Essawy NO, Kotb YM.	Tumour Biol. 2015	26138586
HULC and H19 Played Different Roles in Overall and Disease-Free Survival from Hepatocellular Carcinoma after Curative Hepatectomy: A Preliminary Analysis from Gene Expression Omnibus.	Yang Z, Lu Y, Xu Q, Tang B, Park CK, Chen X.	Dis Markers. 2015	26136615
LincHOTAIR epigenetically silences miR34a by binding to PRC2 to promote the epithelial-to-mesenchymal transition in human gastric cancer.	Liu YW, Sun M, Xia R, Zhang EB, Liu XH, Zhang ZH, Xu TP, De W, Liu BR, Wang ZX.	Cell Death Dis. 2015	26136075
Molecular Analysis of Mixed Endometrioid and Serous Adenocarcinoma of the Endometrium.	Lawrenson K, Pakzamir E, Liu B, Lee JM, Delgado MK, Duncan K, Gayther SA, Liu S, Roman L, Mhawech-Fauceglia P.	PLoS One. 2015	26132201
HOTAIR Interacting with MAPK1 Regulates Ovarian Cancer skov3 Cell Proliferation, Migration, and Invasion.	Yiwei T, Hua H, Hui G, Mao M, Xiang L.	Med Sci Monit. 2015	26117268
Fine mapping of the uterine leiomyoma locus on 1q43 close to a lncRNA in the RGS7-FH interval.	Aissani B, Zhang K, Mensenkamp AR, Menko FH, Wiener HW.	Endocr Relat Cancer. 2015	26113603
The Bromodomain protein BRD4 controls HOTAIR, a long noncoding RNA essential for glioblastoma proliferation.	Pastori C, Kapranov P, Penas C, Peschansky V, Volmar CH, Sarkaria JN, Bregy A, Komotar R, St Laurent G, Ayad NG, Wahlestedt C.	Proc Natl Acad Sci U S A. 2015	26111795
cir-ITCH plays an inhibitory role in colorectal cancer by regulating the Wnt/尾-catenin pathway.	Huang G, Zhu H, Shi Y, Wu W, Cai H, Chen X.	PLoS One. 2015	26110611
Circulating Long Noncoding RNA as a Potential Target for Prostate Cancer.	Su YJ, Yu J, Huang YQ, Yang J.	Int J Mol Sci. 2015	26110379
Aberrant methylation patterns in cancer: a clinical view.	Paska AV, Hudler P.	Biochem Med (Zagreb). 2015	26110029
Long noncoding RNAs in hepatitis B virus-related hepatocellular carcinoma.	Yu TT, Xu XM, Hu Y, Deng JJ, Ge W, Han NN, Zhang MX.	World J Gastroenterol. 2015	26109807
CASC15-S Is a Tumor Suppressor lncRNA at the 6p22 Neuroblastoma Susceptibility Locus.	Russell MR, Penikis A, Oldridge DA, Alvarez-Dominguez JR, McDaniel L, Diamond M, Padovan O, Raman P, Li Y, Wei JS, Zhang S, Gnanchandran J, Seeger R, Asgharzadeh S, Khan J, Diskin SJ, Maris JM, Cole KA.	Cancer Res. 2015	26100672
Discovery and characterization of long intergenic non-coding RNAs (lincRNA) module biomarkers in prostate cancer: an integrative analysis of RNA-Seq data.	Cui W, Qian Y, Zhou X, Lin Y, Jiang J, Chen J, Zhao Z, Shen B.	BMC Genomics. 2015	26100580
Prognostic significance of long non-coding RNA PCAT-1 expression in human hepatocellular carcinoma.	Yan TH, Yang H, Jiang JH, Lu SW, Peng CX, Que HX, Lu WL, Mao JF.	Int J Clin Exp Pathol. 2015	26097602
Up-regulation of long non-coding RNA Sox2ot promotes hepatocellular carcinoma cell metastasis and correlates with poor prognosis.	Shi XM, Teng F.	Int J Clin Exp Pathol. 2015	26097588
Carboplatin-docetaxel-induced activity against ovarian cancer is dependent on up-regulated lncRNA PVT1.	Liu E, Liu Z, Zhou Y.	Int J Clin Exp Pathol. 2015	26097562
Decreased expression of long non-coding RNA NBAT-1 is associated with poor prognosis in patients with clear cell renal cell carcinoma.	Xue S, Li QW, Che JP, Guo Y, Yang FQ, Zheng JH.	Int J Clin Exp Pathol. 2015	26097558
Identification of the long non-coding RNA H19 in plasma as a novel biomarker for diagnosis of gastric cancer.	Zhou X, Yin C, Dang Y, Ye F, Zhang G.	Sci Rep. 2015	26096073
Detection of novel germline mutations for breast cancer in non-BRCA1/2 families.	Aloraifi F, McDevitt T, Martiniano R, McGreevy J, McLaughlin R, Egan CM, Cody N, Meany M, Kenny E, Green AJ, Bradley DG, Geraghty JG, Bracken AP.	FEBS J. 2015	26094658
Long noncoding RNA HOTAIR, a hypoxia-inducible factor-1伪 activated driver of malignancy, enhances hypoxic cancer cell proliferation, migration, and invasion in non-small cell lung cancer.	Zhou C, Ye L, Jiang C, Bai J, Chi Y, Zhang H.	Tumour Biol. 2015	26088446
Long noncoding RNAs and neuroblastoma.	Pandey GK, Kanduri C.	Oncotarget. 2015	26087192
PRUNE2 is a human prostate cancer suppressor regulated by the intronic long noncoding RNA PCA3.	Salameh A, Lee AK, Card贸-Vila M, Nunes DN, Efstathiou E, Staquicini FI, Dobroff AS, Marchi貌 S, Navone NM, Hosoya H, Lauer RC, Wen S, Salmeron CC, Hoang A, Newsham I, Lima LA, Carraro DM, Oliviero S, Kolonin MG, Sidman RL, Do KA, Troncoso P, et al.	Proc Natl Acad Sci U S A. 2015	26080435
The long noncoding RNA TUG1 regulates blood-tumor barrier permeability by targeting miR-144.	Cai H, Xue Y, Wang P, Wang Z, Li Z, Hu Y, Li Z, Shang X, Liu Y.	Oncotarget. 2015	26078353
Identification of novel long non-coding RNAs in triple-negative breast cancer.	Shen X, Xie B, Ma Z, Yu W, Wang W, Xu D, Yan X, Chen B, Yu L, Li J, Chen X, Ding K, Cao F.	Oncotarget. 2015	26078338
Long noncoding RNAs: Re-writing dogmas of RNA processing and stability.	Wilusz JE.	Biochim Biophys Acta. 2016	26073320
Upregulation of long noncoding RNA ZEB1-AS1 promotes tumor metastasis and predicts poor prognosis in hepatocellular carcinoma.	Li T, Xie J, Shen C, Cheng D, Shi Y, Wu Z, Deng X, Chen H, Shen B, Peng C, Li H, Zhan Q, Zhu Z.	Oncogene. 2016	26073087
Amplification of Long Noncoding RNA ZFAS1 Promotes Metastasis in Hepatocellular Carcinoma.	Li T, Xie J, Shen C, Cheng D, Shi Y, Wu Z, Deng X, Chen H, Shen B, Peng C, Li H, Zhan Q, Zhu Z.	Cancer Res. 2015	26069248
The lncRNA H19 promotes epithelial to mesenchymal transition by functioning as miRNA sponges in colorectal cancer.	Liang WC, Fu WM, Wong CW, Wang Y, Wang WM, Hu GX, Zhang L, Xiao LJ, Wan DC, Zhang JF, Waye MM.	Oncotarget. 2015	26068968
Constructing lncRNA functional similarity network based on lncRNA-disease associations and disease semantic similarity.	Chen X, Yan CC, Luo C, Ji W, Zhang Y, Dai Q.	Sci Rep. 2015	26061969
Downregulation of Meg3 enhances cisplatin resistance of lung cancer cells through activation of the WNT/尾-catenin signaling pathway.	Xia Y, He Z, Liu B, Wang P, Chen Y.	Mol Med Rep. 2015	26059239
Long non-coding RNA HOTTIP is correlated with progression and prognosis in tongue squamous cell carcinoma.	Zhang H, Zhao L, Wang YX, Xi M, Liu SL, Luo LL.	Tumour Biol. 2015	26058875
MagRET Nanoparticles: An Iron Oxide Nanocomposite Platform for Gene Silencing from MicroRNAs to Long Noncoding RNAs.	Lellouche E, Israel LL, Bechor M, Attal S, Kurlander E, Asher VA, Dolitzky A, Shaham L, Izraeli S, Lellouche JP, Michaeli S.	Bioconjug Chem. 2015	26056709
Study on expression of lncRNA RGMB-AS1 and repulsive guidance molecule b in non-small cell lung cancer.	Li P, Li J, Yang R, Zhang F, Wang H, Chu H, Lu Y, Dun S, Wang Y, Zang W, Du Y, Chen X, Zhao G, Zhang G.	Diagn Pathol. 2015	26055877
Long non-coding RNA PANDAR correlates with poor prognosis and promotes tumorigenesis in hepatocellular carcinoma.	Peng W, Fan H.	Biomed Pharmacother. 2015	26054684
Increased expression of LncRNA BANCR is associated with clinical progression and poor prognosis in gastric cancer.	Li L, Zhang L, Zhang Y, Zhou F.	Biomed Pharmacother. 2015	26054683
Systematic gene microarray analysis of the lncRNA expression profiles in human uterine cervix carcinoma.	Chen J, Fu Z, Ji C, Gu P, Xu P, Yu N, Kan Y, Wu X, Shen R, Shen Y.	Biomed Pharmacother. 2015	26054679
C/EBP伪-p30 protein induces expression of the oncogenic long non-coding RNA UCA1 in acute myeloid leukemia.	Hughes JM, Legnini I, Salvatori B, Masciarelli S, Marchioni M, Fazi F, Morlando M, Bozzoni I, Fatica A.	Oncotarget. 2015	26053097
Circular RNA: A new star of noncoding RNAs.	Qu S, Yang X, Li X, Wang J, Gao Y, Shang R, Sun W, Dou K, Li H.	Cancer Lett. 2015	26052092
Aberrant expression of long noncoding RNAs in colorectal cancer with liver metastasis.	Ye LC, Ren L, Qiu JJ, Zhu DX, Chen T, Chang WJ, Lv SX, Xu J.	Tumour Biol. 2015	26050227
High expression of long non-coding RNA ANRIL is associated with poor prognosis in hepatocellular carcinoma.	Hua L, Wang CY, Yao KH, Chen JT, Zhang JJ, Ma WL.	Int J Clin Exp Pathol. 2015	26045820
Increased expression of lncRNA HULC indicates a poor prognosis and promotes cell metastasis in osteosarcoma.	Sun XH, Yang LB, Geng XL, Wang R, Zhang ZC.	Int J Clin Exp Pathol. 2015	26045809
Downregulation of NUF2 inhibits tumor growth and induces apoptosis by regulating lncRNA AF339813.	Hu P, Shangguan J, Zhang L.	Int J Clin Exp Pathol. 2015	26045769
Identification of differentially expressed signatures of long non-coding RNAs associated with different metastatic potentials in gastric cancer.	Song W, Liu YY, Peng JJ, Liang HH, Chen HY, Chen JH, He WL, Xu JB, Cai SR, He YL.	J Gastroenterol. 2016	26045391
Long Noncoding RNAs in Lung Cancer.	Roth A, Diederichs S.	Curr Top Microbiol Immunol. 2016	26037047
Expression of long noncoding RNA-HOX transcript antisense intergenic RNA in oral squamous cell carcinoma and effect on cell growth.	Wu J, Xie H.	Tumour Biol. 2015	26036760
Circulating DNA of HOTAIR in serum is a novel biomarker for breast cancer.	Zhang L, Song X, Wang X, Xie Y, Wang Z, Xu Y, You X, Liang Z, Cao H.	Breast Cancer Res Treat. 2015	26033707
Basic biology and therapeutic implications of lncRNA.	Khorkova O, Hsiao J, Wahlestedt C.	Adv Drug Deliv Rev. 2015	26024979
Hotair mediates hepatocarcinogenesis through suppressing miRNA-218 expression and activating P14 and P16 signaling.	Fu WM, Zhu X, Wang WM, Lu YF, Hu BG, Wang H, Liang WC, Wang SS, Ko CH, Waye MM, Kung HF, Li G, Zhang JF.	J Hepatol. 2015	26024833
Contrasting expression patterns of coding and noncoding parts of the human genome upon oxidative stress.	Giannakakis A, Zhang J, Jenjaroenpun P, Nama S, Zainolabidin N, Aau MY, Yarmishyn AA, Vaz C, Ivshina AV, Grinchuk OV, Voorhoeve M, Vardy LA, Sampath P, Kuznetsov VA, Kurochkin IV, Guccione E.	Sci Rep. 2015	26024509
The CASC15 Long Intergenic Noncoding RNA Locus Is Involved in Melanoma Progression and Phenotype Switching.	Lessard L, Liu M, Marzese DM, Wang H, Chong K, Kawas N, Donovan NC, Kiyohara E, Hsu S, Nelson N, Izraely S, Sagi-Assif O, Witz IP, Ma XJ, Luo Y, Hoon DSB.	J Invest Dermatol. 2015	26016895
LncRNA BCAR4 wires up signaling transduction in breast cancer.	Xing Z, Park PK, Lin C, Yang L.	RNA Biol. 2015	26016563
A rare but recurrent t(8;13)(q24;q14) translocation in B-cell chronic lymphocytic leukaemia causing MYC up-regulation and concomitant loss of PVT1, miR-15/16 and DLEU7.	Macchia G, Lonoce A, Venuto S, Macr铆 E, Palumbo O, Carella M, Lo Cunsolo C, Iuzzolino P, Hern谩ndez-S谩nchez M, Hernandez-Rivas JM, Storlazzi CT.	Br J Haematol. 2016	26010203
Genome-wide analysis of long noncoding RNA expression profile in papillary thyroid carcinoma.	Lan X, Zhang H, Wang Z, Dong W, Sun W, Shao L, Zhang T, Zhang D.	Gene. 2015	26003293
MYC-repressed long noncoding RNAs antagonize MYC-induced cell proliferation and cell cycle progression.	Kim T, Cui R, Jeon YJ, Fadda P, Alder H, Croce CM.	Oncotarget. 2015	26003165
Microarray expression profiling of dysregulated long non-coding RNAs in triple-negative breast cancer.	Chen C, Li Z, Yang Y, Xiang T, Song W, Liu S.	Cancer Biol Ther. 2015	25996380
Long non-coding RNA CCAL regulates colorectal cancer progression by activating Wnt/尾-catenin signalling pathway via suppression of activator protein 2伪.	Ma Y, Yang Y, Wang F, Moyer MP, Wei Q, Zhang P, Yang Z, Liu W, Zhang H, Chen N, Wang H, Wang H, Qin H.	Gut. 2016	25994219
The long noncoding RNA HOTAIR has tissue and cell type-dependent effects on HOX gene expression and phenotype of urothelial cancer cells.	Heubach J, Monsior J, Deenen R, Niegisch G, Szarvas T, Niedworok C, Schulz WA, Hoffmann MJ.	Mol Cancer. 2015	25994132
The Long Noncoding RNA MEG3 Contributes to Cisplatin Resistance of Human Lung Adenocarcinoma.	Liu J, Wan L, Lu K, Sun M, Pan X, Zhang P, Lu B, Liu G, Wang Z.	PLoS One. 2015	25992654
A Long Non-coding RNA Activated by Transforming Growth Factor-尾 is an Independent Prognostic Marker of Gastric Cancer.	Saito T, Kurashige J, Nambara S, Komatsu H, Hirata H, Ueda M, Sakimura S, Uchi R, Takano Y, Shinden Y, Iguchi T, Eguchi H, Ehata S, Murakami K, Sugimachi K, Mimori K.	Ann Surg Oncol. 2015	25986864
Understanding the Complex Circuitry of lncRNAs at the X-inactivation Center and Its Implications in Disease Conditions.	Richard JL, Ogawa Y.	Curr Top Microbiol Immunol. 2016	25982976
Pseudogene-Expressed RNAs: Emerging Roles in Gene Regulation and Disease.	Grand茅r D, Johnsson P.	Curr Top Microbiol Immunol. 2016	25982975
A functional HOTAIR rs920778 polymorphism does not contributes to gastric cancer in a Turkish population: a case-control study.	Bayram S, lger Y, S眉mb眉l AT, Kaya BY, Renc眉zoullar谋 A, Gen莽 A, Sevgiler Y, Bozkurt O, Renc眉zoullar谋 E.	Fam Cancer. 2015	25980897
Long non-coding RNA HOTAIR modulates c-KIT expression through sponging miR-193a in acute myeloid leukemia.	Xing CY, Hu XQ, Xie FY, Yu ZJ, Li HY, Bin-Zhou, Wu JB, Tang LY, Gao SM.	FEBS Lett. 2015	25979172
The Novel Gene CRNDE Encodes a Nuclear Peptide (CRNDEP) Which Is Overexpressed in Highly Proliferating Tissues.	Szafron LM, Balcerak A, Grzybowska EA, Pienkowska-Grela B, Felisiak-Golabek A, Podgorska A, Kulesza M, Nowak N, Pomorski P, Wysocki J, Rubel T, Dansonka-Mieszkowska A, Konopka B, Lukasik M, Kupryjanczyk J.	PLoS One. 2015	25978564
Increased expression of SPRY4-IT1 predicts poor prognosis and promotes tumor growth and metastasis in bladder cancer.	Zhao XL, Zhao ZH, Xu WC, Hou JQ, Du XY.	Int J Clin Exp Pathol. 2015	25973088
Reduced expression of the long non-coding RNA AI364715 in gastric cancer and its clinical significance.	Zhu S, Mao J, Shao Y, Chen F, Zhu X, Xu D, Zhang X, Guo J.	Tumour Biol. 2015	25971582
p53-dependent non-coding RNA networks in chronic lymphocytic leukemia.	Blume CJ, Hotz-Wagenblatt A, H眉llein J, Sellner L, Jethwa A, Stolz T, Slabicki M, Lee K, Sharathchandra A, Benner A, Dietrich S, Oakes CC, Dreger P, te Raa D, Kater AP, Jauch A, Merkel O, Oren M, Hielscher T, Zenz T.	Leukemia. 2015	25971364
The prognostic significance of HOTAIR for predicting clinical outcome in patients with digestive system tumors.	Ma G, Wang Q, Lv C, Qiang F, Hua Q, Chu H, Du M, Tong N, Jiang Y, Wang M, Zhang Z, Wang J, Gong W.	J Cancer Res Clin Oncol. 2015	25968902
Progress and Prospects of Long Noncoding RNAs (lncRNAs) in Hepatocellular Carcinoma.	Li C, Chen J, Zhang K, Feng B, Wang R, Chen L.	Cell Physiol Biochem. 2015	25968300
Long non-coding RNA ANRIL is upregulated in hepatocellular carcinoma and regulates cell apoptosis by epigenetic silencing of KLF2.	Huang MD, Chen WM, Qi FZ, Xia R, Sun M, Xu TP, Yin L, Zhang EB, De W, Shu YQ.	J Hematol Oncol. 2015	25966845
Down-regulation of Phospholipase D Stimulates Death of Lung Cancer Cells Involving Up-regulation of the Long ncRNA ANRIL.	Kang YH, Kim D, Jin EJ.	Anticancer Res. 2015	25964559
Roles of lncRNA in breast cancer.	Liu Y, Sharma S, Watabe K.	Front Biosci (Schol Ed). 2015	25961689
lncRNA GAS5 enhances G1 cell cycle arrest via binding to YBX1 to regulate p21 expression in stomach cancer.	Liu Y, Zhao J, Zhang W, Gan J, Hu C, Huang G, Zhang Y.	Sci Rep. 2015	25959498
Transposable Elements and DNA Methylation Create in Embryonic Stem Cells Human-Specific Regulatory Sequences Associated with Distal Enhancers and Noncoding RNAs.	Glinsky GV.	Genome Biol Evol. 2015	25956794
Overexpression of long non-coding RNA PVT1 in gastric cancer cells promotes the development of multidrug resistance.	Zhang XW, Bu P, Liu L, Zhang XZ, Li J.	Biochem Biophys Res Commun. 2015	25956062
Roles of long non-coding RNAs in gastric cancer metastasis.	Yang ZG, Gao L, Guo XB, Shi YL.	World J Gastroenterol. 2015	25954095
Estrogen regulates luminal progenitor cell differentiation through H19 gene expression.	Basak P, Chatterjee S, Weger S, Bruce MC, Murphy LC, Raouf A.	Endocr Relat Cancer. 2015	25944846
Tag SNPs in long non-coding RNA H19 contribute to susceptibility to gastric cancer in the Chinese Han population.	Yang C, Tang R, Ma X, Wang Y, Luo D, Xu Z, Zhu Y, Yang L.	Oncotarget. 2015	25944697
Advances and issues in mantle cell lymphoma research: report of the 2014 Mantle Cell Lymphoma Consortium Workshop.	Kahl BS, Gordon LI, Dreyling M, Gascoyne RD, Sotomayor EM.	Leuk Lymphoma. 2015	25944379
Inducing cell growth arrest and apoptosis by silencing long non-coding RNA PCAT-1 in human bladder cancer.	Liu L, Liu Y, Zhuang C, Xu W, Fu X, Lv Z, Wu H, Mou L, Zhao G, Cai Z, Huang W.	Tumour Biol. 2015	25934337
Integrative Analysis of Normal Long Intergenic Non-Coding RNAs in Prostate Cancer.	Bawa P, Zackaria S, Verma M, Gupta S, Srivatsan R, Chaudhary B, Srinivasan S.	PLoS One. 2015	25933431
Clinical significance of high expression of circulating serum lncRNA RP11-445H22.4 in breast cancer patients: a Chinese population-based study.	Xu N, Chen F, Wang F, Lu X, Wang X, Lv M, Lu C.	Tumour Biol. 2015	25929808
Characterization of differentially expressed genes involved in pathways associated with gastric cancer.	Li H, Yu B, Li J, Su L, Yan M, Zhang J, Li C, Zhu Z, Liu B.	PLoS One. 2015	25928635
Long noncoding RNA, CCDC26, controls myeloid leukemia cell growth through regulation of KIT expression.	Hirano T, Yoshikawa R, Harada H, Harada Y, Ishida A, Yamazaki T.	Mol Cancer. 2015	25928165
Downregulated Long Noncoding RNA BANCR Promotes the Proliferation of Colorectal Cancer Cells via Downregualtion of p21 Expression.	Shi Y, Liu Y, Wang J, Jie D, Yun T, Li W, Yan L, Wang K, Feng J.	PLoS One. 2015	25928067
Estradiol induces HOTAIR levels via GPER-mediated miR-148a inhibition in breast cancer.	Tao S, He H, Chen Q.	J Transl Med. 2015	25928008
New Noncoding Lytic Transcripts Derived from the Epstein-Barr Virus Latency Origin of Replication, oriP, Are Hyperedited, Bind the Paraspeckle Protein, NONO/p54nrb, and Support Viral Lytic Transcription.	Cao S, Moss W, O'Grady T, Concha M, Strong MJ, Wang X, Yu Y, Baddoo M, Zhang K, Fewell C, Lin Z, Dong Y, Flemington EK.	J Virol. 2015	25926645
High expression of AFAP1-AS1 is associated with poor survival and short-term recurrence in pancreatic ductal adenocarcinoma.	Ye Y, Chen J, Zhou Y, Fu Z, Zhou Q, Wang Y, Gao W, Zheng S, Zhao X, Chen T, Chen R.	J Transl Med. 2015	25925763
The long non-coding RNA, GAS5, enhances gefitinib-induced cell death in innate EGFR tyrosine kinase inhibitor-resistant lung adenocarcinoma cells with wide-type EGFR via downregulation of the IGF-1R expression.	Dong S, Qu X, Li W, Zhong X, Li P, Yang S, Chen X, Shao M, Zhang L.	J Hematol Oncol. 2015	25925741
Long noncoding RNA CCHE1 promotes cervical cancer cell proliferation via upregulating PCNA.	Yang M, Zhai X, Xia B, Wang Y, Lou G.	Tumour Biol. 2015	25921283
Microarray Analysis of Long Non-coding RNA Expression Profile Associated with 5-Fluorouracil-Based Chemoradiation Resistance in Colorectal Cancer Cells.	Xiong W, Jiang YX, Ai YQ, Liu S, Wu XR, Cui JG, Qin JY, Liu Y, Xia YX, Ju YH, He WJ, Wang Y, Li YF, Hou Y, Wang L, Li WH.	Asian Pac J Cancer Prev. 2015	25921151
Elevated expression of CCAT2 is associated with poor prognosis in esophageal squamous cell carcinoma.	Zhang X, Xu Y, He C, Guo X, Zhang J, He C, Zhang L, Kong M, Chen B, Zhu C.	J Surg Oncol. 2015	25919911
The long non-coding RNA HOTTIP enhances pancreatic cancer cell proliferation, survival and migration.	Cheng Y, Jutooru I, Chadalapaka G, Corton JC, Safe S.	Oncotarget. 2015	25912306
Targeting Human Long Noncoding Transcripts by Endoribonuclease-Prepared siRNAs.	Theis M, Paszkowski-Rogacz M, Weisswange I, Chakraborty D, Buchholz F.	J Biomol Screen. 2015	25911635
Next-generation sequencing reveals novel differentially regulated mRNAs, lncRNAs, miRNAs, sdRNAs and a piRNA in pancreatic cancer.	M眉ller S, Raulefs S, Bruns P, Afonso-Grunz F, Pl枚tner A, Thermann R, J盲ger C, Schlitter AM, Kong B, Regel I, Roth WK, Rotter B, Hoffmeier K, Kahl G, Koch I, Theis FJ, Kleeff J, Winter P, Michalski CW.	Mol Cancer. 2015	25910082
The lncRNA MIR31HG regulates p16(INK4A) expression to modulate senescence.	Montes M, Nielsen MM, Maglieri G, Jacobsen A, H酶jfeldt J, Agrawal-Singh S, Hansen K, Helin K, van de Werken HJ, Pedersen JS, Lund AH.	Nat Commun. 2015	25908244
A novel long noncoding RNA LINC01133 is upregulated in lung squamous cell cancer and predicts survival.	Zhang J, Zhu N, Chen X.	Tumour Biol. 2015	25908174
A FOXM1 related long non-coding RNA contributes to gastric cancer cell migration.	Cai H, Chen J, He B, Li Q, Li Y, Gao Y.	Mol Cell Biochem. 2015	25907137
Transcriptome sequencing uncovers novel long noncoding and small nucleolar RNAs dysregulated in head and neck squamous cell carcinoma.	Zou AE, Ku J, Honda TK, Yu V, Kuo SZ, Zheng H, Xuan Y, Saad MA, Hinton A, Brumund KT, Lin JH, Wang-Rodriguez J, Ongkeko WM.	RNA. 2015	25904139
The small RNA content of human sperm reveals pseudogene-derived piRNAs complementary to protein-coding genes.	Pantano L, Jodar M, Bak M, Ballesc JL, Tommerup N, Oliva R, Vavouri T.	RNA. 2015	25904136
Expression and functions of long noncoding RNAs during human T helper cell differentiation.	Spurlock CF 3rd, Tossberg JT, Guo Y, Collier SP, Crooke PS 3rd, Aune TM.	Nat Commun. 2015	25903499
Aberrant expression of UCA1 in gastric cancer and its clinical significance.	Zheng Q, Wu F, Dai WY, Zheng DC, Zheng C, Ye H, Zhou B, Chen JJ, Chen P.	Clin Transl Oncol. 2015	25903045
Long non-coding RNA HOTAIR promotes tumor cell invasion and metastasis by recruiting EZH2 and repressing E-cadherin in oral squamous cell carcinoma.	Wu Y, Zhang L, Zhang L, Wang Y, Li H, Ren X, Wei F, Yu W, Liu T, Wang X, Zhou X, Yu J, Hao X.	Int J Oncol. 2015	25901533
Invasion and metastasis-related long noncoding RNA expression profiles in hepatocellular carcinoma.	Gao Y, Chen G, Zeng Y, Zeng J, Lin M, Liu X, Liu J.	Tumour Biol. 2015	25900874
PARTICLE, a Triplex-Forming Long ncRNA, Regulates Locus-Specific Methylation in Response to Low-Dose Irradiation.	O'Leary VB, Ovsepian SV, Carrascosa LG, Buske FA, Radulovic V, Niyazi M, Moertl S, Trau M, Atkinson MJ, Anastasov N.	Cell Rep. 2015	25900080
Overexpression of Long Non-Coding RNA ZXF2 Promotes Lung Adenocarcinoma Progression Through c-Myc Pathway.	Yang ZT, Li Z, Wang XG, Tan T, Yi F, Zhu H, Zhao JP, Zhou XF.	Cell Physiol Biochem. 2015	25896422
Long non-coding RNA functions in lung cancer.	Sang H, Liu H, Xiong P, Zhu M.	Tumour Biol. 2015	25895460
Infiltrating mast cells enhance prostate cancer invasion via altering LncRNA-HOTAIR/PRC2-androgen receptor (AR)-MMP9 signals and increased stem/progenitor cell population.	Li L, Dang Q, Xie H, Yang Z, He D, Liang L, Song W, Yeh S, Chang C.	Oncotarget. 2015	25895025
Long non-coding RNA LINC01296 is a potential prognostic biomarker in patients with colorectal cancer.	Qiu JJ, Yan JB.	Tumour Biol. 2015	25894381
Long non-coding RNA BANCR regulates growth and metastasis and is associated with poor prognosis in retinoblastoma.	Su S, Gao J, Wang T, Wang J, Li H, Wang Z.	Tumour Biol. 2015	25894373
Long non-coding RNA Linc-ITGB1 knockdown inhibits cell migration and invasion in GBC-SD/M and GBC-SD gallbladder cancer cell lines.	Wang L, Zhang Y, Lv W, Lu J, Mu J, Liu Y, Dong P.	Chem Biol Drug Des. 2015	25893892
Long noncoding RNA PVT1 indicates a poor prognosis of gastric cancer and promotes cell proliferation through epigenetically regulating p15 and p16.	Kong R, Zhang EB, Yin DD, You LH, Xu TP, Chen WM, Xia R, Wan L, Sun M, Wang ZX, De W, Zhang ZH.	Mol Cancer. 2015	25890171
Increased expression of the long non-coding RNA ANRIL promotes lung cancer cell metastasis and correlates with poor prognosis.	Lin L, Gu ZT, Chen WH, Cao KJ.	Diagn Pathol. 2015	25889788
Systems biology of myasthenia gravis, integration of aberrant lncRNA and mRNA expression changes.	Luo Z, Li Y, Liu X, Luo M, Xu L, Luo Y, Xiao B, Yang H.	BMC Med Genomics. 2015	25889429
The long non-coding RNA HOTTIP promotes progression and gemcitabine resistance by regulating HOXA13 in pancreatic cancer.	Li Z, Zhao X, Zhou Y, Liu Y, Zhou Q, Ye H, Wang Y, Zeng J, Song Y, Gao W, Zheng S, Zhuang B, Chen H, Li W, Li H, Li H, Fu Z, Chen R.	J Transl Med. 2015	25889214
A novel long noncoding RNA AK001796 acts as an oncogene and is involved in cell growth inhibition by resveratrol in lung cancer.	Yang Q, Xu E, Dai J, Liu B, Han Z, Wu J, Zhang S, Peng B, Zhang Y, Jiang Y.	Toxicol Appl Pharmacol. 2015	25888808
Long non-coding RNA expression profiles predict metastasis in lymph node-negative breast cancer independently of traditional prognostic markers.	S酶rensen KP, Thomassen M, Tan Q, Bak M, Cold S, Burton M, Larsen MJ, Kruse TA.	Breast Cancer Res. 2015	25887545
Prediction of long noncoding RNA functions with co-expression network in esophageal squamous cell carcinoma.	Hao Y, Wu W, Shi F, Dalmolin RJ, Yan M, Tian F, Chen X, Chen G, Cao W.	BMC Cancer. 2015	25885227
The non-coding RNAs of the H19-IGF2 imprinted loci: a focus on biological roles and therapeutic potential in Lung Cancer.	Matouk IJ, Halle D, Gilon M, Hochberg A.	J Transl Med. 2015	25884481
Long noncoding RNA CCAT1 promotes hepatocellular carcinoma progression by functioning as let-7 sponge.	Deng L, Yang SB, Xu FF, Zhang JH.	J Exp Clin Cancer Res. 2015	25884472
PVT1: a rising star among oncogenic long noncoding RNAs.	Colombo T, Farina L, Macino G, Paci P.	Biomed Res Int. 2015	25883951
Combined inhibition of EGFR and c-ABL suppresses the growth of triple-negative breast cancer growth through inhibition of HOTAIR.	Wang YL, Overstreet AM, Chen MS, Wang J, Zhao HJ, Ho PC, Smith M, Wang SC.	Oncotarget. 2015	25883211
Integrative genomic analysis reveals widespread enhancer regulation by p53 in response to DNA damage.	Younger ST, Kenzelmann-Broz D, Jung H, Attardi LD, Rinn JL.	Nucleic Acids Res. 2015	25883152
Long noncoding RNAs POLR2E rs3787016 C/T and HULC rs7763881 A/C polymorphisms are associated with decreased risk of esophageal cancer.	Kang M, Sang Y, Gu H, Zheng L, Wang L, Liu C, Shi Y, Shao A, Ding G, Chen S, Tang W, Yin J.	Tumour Biol. 2015	25874495
LncRNA-ATB promotes trastuzumab resistance and invasion-metastasis cascade in breast cancer.	Shi SJ, Wang LJ, Yu B, Li YH, Jin Y, Bai XZ.	Oncotarget. 2015	25871474
Long noncoding ribonucleic acid specific for distant metastasis of gastric cancer is associated with TRIM16 expression and facilitates tumor cell invasion in vitro.	Yan Y, Shen Z, Gao Z, Cao J, Yang Y, Wang B, Shen C, Mao S, Jiang K, Ye Y, Wang S.	J Gastroenterol Hepatol. 2015	25866896
HOTAIR forms an intricate and modular secondary structure.	Somarowthu S, Legiewicz M, Chill贸n I, Marcia M, Liu F, Pyle AM.	Mol Cell. 2015	25866246
Prognostic and predictive values of long non-coding RNA LINC00472 in breast cancer.	Shen Y, Katsaros D, Loo LW, Hernandez BY, Chong C, Canuto EM, Biglia N, Lu L, Risch H, Chu WM, Yu H.	Oncotarget. 2015	25865225
Pan-cancer transcriptome analysis reveals long noncoding RNAs with conserved function.	Cabanski CR, White NM, Dang HX, Silva-Fisher JM, Rauck CE, Cicka D, Maher CA.	RNA Biol. 2015	25864709
Upregulation of long noncoding RNA PEG10 associates with poor prognosis in diffuse large B cell lymphoma with facilitating tumorigenicity.	Peng W, Fan H, Wu G, Wu J, Feng J.	Clin Exp Med. 2016	25864113
The long non-coding RNA HNF1A-AS1 regulates proliferation and metastasis in lung adenocarcinoma.	Wu Y, Liu H, Shi X, Yao Y, Yang W, Song Y.	Oncotarget. 2015	25863539
[Advances in research on gastrointestinal cancer-associated long non-coding RNAs].	Ge J, Pang Q, Guo J.	Zhonghua Yi Xue Yi Chuan Xue Za Zhi. 2015	25863105
Germline and somatic imprinting in the nonhuman primate highlights species differences in oocyte methylation.	Cheong CY, Chng K, Ng S, Chew SB, Chan L, Ferguson-Smith AC.	Genome Res. 2015	25862382
Epigenetic regulation in hepatocellular carcinoma requires long noncoding RNAs.	Amicone L, Citarella F, Cicchini C.	Biomed Res Int. 2015	25861629
Modeling familial cancer with induced pluripotent stem cells.	Lee DF, Su J, Kim HS, Chang B, Papatsenko D, Zhao R, Yuan Y, Gingold J, Xia W, Darr H, Mirzayans R, Hung MC, Schaniel C, Lemischka IR.	Cell. 2015	25860607
Identification of SUPT3H as a novel 8q24/MYC partner in blastic plasmacytoid dendritic cell neoplasm with t(6;8)(p21;q24) translocation.	Nakamura Y, Kayano H, Kakegawa E, Miyazaki H, Nagai T, Uchida Y, Ito Y, Wakimoto N, Mori S, Bessho M.	Blood Cancer J. 2015	25860292
PLK1 and HOTAIR Accelerate Proteasomal Degradation of SUZ12 and ZNF198 during Hepatitis B Virus-Induced Liver Carcinogenesis.	Zhang H, Diab A, Fan H, Mani SK, Hullinger R, Merle P, Andrisani O.	Cancer Res. 2015	25855382
Upregulation and clinicopathological significance of long non-coding NEAT1 RNA in NSCLC tissues.	Pan LJ, Zhong TF, Tang RX, Li P, Dang YW, Huang SN, Chen G.	Asian Pac J Cancer Prev. 2015	25854373
Mechanisms of endocrine resistance in breast cancer: an overview of the proposed roles of noncoding RNA.	Hayes EL, Lewis-Wambi JS.	Breast Cancer Res. 2015	25849966
A lncRNA regulates alternative splicing via establishment of a splicing-specific chromatin signature.	Gonzalez I, Munita R, Agirre E, Dittmer TA, Gysling K, Misteli T, Luco RF.	Nat Struct Mol Biol. 2015	25849144
Functional Characterization of Long Noncoding RNA Lnc_bc060912 in Human Lung Carcinoma Cells.	Luo H, Sun Y, Wei G, Luo J, Yang X, Liu W, Guo M, Chen R.	Biochemistry. 2015	25848691
H19 lncRNA mediates 17尾-estradiol-induced cell proliferation in MCF-7 breast cancer cells.	Sun H, Wang G, Peng Y, Zeng Y, Zhu QN, Li TL, Cai JQ, Zhou HH, Zhu YS.	Oncol Rep. 2015	25846769
Long non-coding RNA ANRIL predicts poor prognosis and promotes invasion/metastasis in serous ovarian cancer.	Qiu JJ, Lin YY, Ding JX, Feng WW, Jin HY, Hua KQ.	Int J Oncol. 2015	25845387
Systematic discovery of Xist RNA binding proteins.	Chu C, Zhang QC, da Rocha ST, Flynn RA, Bharadwaj M, Calabrese JM, Magnuson T, Heard E, Chang HY.	Cell. 2015	25843628
The long noncoding RNA lncTCF7 promotes self-renewal of human liver cancer stem cells through activation of Wnt signaling.	Wang Y, He L, Du Y, Zhu P, Huang G, Luo J, Yan X, Ye B, Li C, Xia P, Zhang G, Tian Y, Chen R, Fan Z.	Cell Stem Cell. 2015	25842979
Micro-terminator: 'Hasta la vista, lncRNA!'.	Diederichs S.	Nat Struct Mol Biol. 2015	25837873
Long noncoding RNA SPRY4-IT1 predicts poor patient prognosis and promotes tumorigenesis in gastric cancer.	Peng W, Wu G, Fan H, Wu J, Feng J.	Tumour Biol. 2015	25835973
HOTAIR is a potential target for the treatment of cisplatinüresistant ovarian cancer.	Wang Y, Wang H, Song T, Zou Y, Jiang J, Fang L, Li P.	Mol Med Rep. 2015	25824616
HOTAIR is a therapeutic target in glioblastoma.	Zhou X, Ren Y, Zhang J, Zhang C, Zhang K, Han L, Kong L, Wei J, Chen L, Yang J, Wang Q, Zhang J, Yang Y, Jiang T, Li M, Kang C.	Oncotarget. 2015	25823657
Functional role and mechanism of lncRNA LOC728228 in malignant 16HBE cells transformed by anti-benzopyrene-trans-7,8-dihydrodiol-9,10-epoxide.	Hu G, Yang T, Zheng J, Dai J, Nan A, Lai Y, Zhang Y, Yang C, Jiang Y.	Mol Carcinog. 2015	25820656
Noncoding RNA small nucleolar RNA host gene 1 promote cell proliferation in nonsmall cell lung cancer.	You J, Fang N, Gu J, Zhang Y, Li X, Zu L, Zhou Q.	Indian J Cancer. 2014	25818744
MicroRNA-449a inhibits cell growth in lung cancer and regulates long noncoding RNA nuclear enriched abundant transcript 1.	You J, Zhang Y, Liu B, Li Y, Fang N, Zu L, Li X, Zhou Q.	Indian J Cancer. 2014	25818739
RNA-RNA interactions in gene regulation: the coding and noncoding players.	Guil S, Esteller M.	Trends Biochem Sci. 2015	25818326
Genome-wide profiling of p53-regulated enhancer RNAs uncovers a subset of enhancers controlled by a lncRNA.	L茅veill茅 N, Melo CA, Rooijers K, D铆az-Lagares A, Melo SA, Korkmaz G, Lopes R, Akbari Moqadam F, Maia AR, Wijchers PJ, Geeven G, den Boer ML, Kalluri R, de Laat W, Esteller M, Agami R.	Nat Commun. 2015	25813522
CRNDE, a long-noncoding RNA, promotes glioma cell growth and invasion through mTOR signaling.	Wang Y, Wang Y, Li J, Zhang Y, Yin H, Han B.	Cancer Lett. 2015	25813405
LncRNAs in vertebrates: advances and challenges.	Mallory AC, Shkumatava A.	Biochimie. 2015	25812751
Long noncoding RNA MALAT-1 enhances stem cell-like phenotypes in pancreatic cancer cells.	Jiao F, Hu H, Han T, Yuan C, Wang L, Jin Z, Guo Z, Wang L.	Int J Mol Sci. 2015	25811929
Oncocers: ceRNA-mediated cross-talk by sponging miRNAs in oncogenic pathways.	Ergun S, Oztuzcu S.	Tumour Biol. 2015	25809705
Identification of lncRNA-associated competing triplets reveals global patterns and prognostic markers for cancer.	Wang P, Ning S, Zhang Y, Li R, Ye J, Zhao Z, Zhi H, Wang T, Guo Z, Li X.	Nucleic Acids Res. 2015	25800746
Synthetic artificial microRNAs targeting UCA1-MALAT1 or c-Myc inhibit malignant phenotypes of bladder cancer cells T24 and 5637.	Fu X, Liu Y, Zhuang C, Liu L, Cai Z, Huang W.	Mol Biosyst. 2015	25800227
The long non-coding RNA HOTAIR promotes the proliferation of serous ovarian cancer cells through the regulation of cell cycle arrest and apoptosis.	Qiu JJ, Wang Y, Ding JX, Jin HY, Yang G, Hua KQ.	Exp Cell Res. 2015	25796453
Non-coding RNAs: an emerging player in DNA damage response.	Zhang C, Peng G.	Mutat Res Rev Mutat Res. 2015	25795121
Hypoxia-sensitive epigenetic regulation of an antisense-oriented lncRNA controls WT1 expression in myeloid leukemia cells.	McCarty G, Loeb DM.	PLoS One. 2015	25794157
Protein arginine methyltransferase CARM1 attenuates the paraspeckle-mediated nuclear retention of mRNAs containing IRAlus.	Hu SB, Xiang JF, Li X, Xu Y, Xue W, Huang M, Wong CC, Sagum CA, Bedford MT, Yang L, Cheng D, Chen LL.	Genes Dev. 2015	25792598
Long noncoding RNA lincRNA-p21 is the major mediator of UVB-induced and p53-dependent apoptosis in keratinocytes.	Hall JR, Messenger ZJ, Tam HW, Phillips SL, Recio L, Smart RC.	Cell Death Dis. 2015	25789975
Computational approaches towards understanding human long non-coding RNA biology.	Jalali S, Kapoor S, Sivadas A, Bhartiya D, Scaria V.	Bioinformatics. 2015	25777523
Sp1-mediated transcriptional regulation of MALAT1 plays a critical role in tumor.	Li S, Wang Q, Qiang Q, Shan H, Shi M, Chen B, Zhao S, Yuan L.	J Cancer Res Clin Oncol. 2015	25773124
WIF1 re-expression in glioblastoma inhibits migration through attenuation of non-canonical WNT signaling by downregulating the lncRNA MALAT1.	Vassallo I, Zinn P, Lai M, Rajakannu P, Hamou MF, Hegi ME.	Oncogene. 2016	25772239
LncRNA expression profile reveals the potential role of lncRNAs in gastric carcinogenesis.	Gu W, Gao T, Sun Y, Zheng X, Wang J, Ma J, Hu X, Li J, Hu M.	Cancer Biomark. 2015	25769450
Reciprocal repression between TUSC7 and miR-23b in gastric cancer.	Qi P, Xu MD, Shen XH, Ni SJ, Huang D, Tan C, Weng WW, Sheng WQ, Zhou XY, Du X.	Int J Cancer. 2015	25765901
Notch 1 promotes cisplatin-resistant gastric cancer formation by upregulating lncRNA AK022798 expression.	Hang Q, Sun R, Jiang C, Li Y.	Anticancer Drugs. 2015	25763542
Quantitative Proteomics Analysis Reveals Novel Insights into Mechanisms of Action of Long Noncoding RNA Hox Transcript Antisense Intergenic RNA (HOTAIR) in HeLa Cells.	Zheng P, Xiong Q, Wu Y, Chen Y, Chen Z, Fleming J, Gao D, Bi L, Ge F.	Mol Cell Proteomics. 2015	25762744
U6 snRNA Pseudogenes: Markers of Retrotransposition Dynamics in Mammals.	Doucet AJ, Droc G, Siol O, Audoux J, Gilbert N.	Mol Biol Evol. 2015	25761766
Upregulated lncRNA-UCA1 contributes to progression of hepatocellular carcinoma through inhibition of miR-216b and activation of FGFR1/ERK signaling pathway.	Wang F, Ying HQ, He BS, Pan YQ, Deng QW, Sun HL, Chen J, Liu X, Wang SK.	Oncotarget. 2015	25760077
A cytoplasmic NF-魏B interacting long noncoding RNA blocks I魏B phosphorylation and suppresses breast cancer metastasis.	Liu B, Sun L, Liu Q, Gong C, Yao Y, Lv X, Lin L, Yao H, Su F, Li D, Zeng M, Song E.	Cancer Cell. 2015	25759022
Identification of biomarkers for the detection of early stage lung adenocarcinoma by microarray profiling of long noncoding RNAs.	Wang P, Lu S, Mao H, Bai Y, Ma T, Cheng Z, Zhang H, Jin Q, Zhao J, Mao H.	Lung Cancer. 2015	25758555
Functions and Mechanisms of Long Noncoding RNAs in Ovarian Cancer.	Ren C, Li X, Wang T, Wang G, Zhao C, Liang T, Zhu Y, Li M, Yang C, Zhao Y, Zhang GM.	Int J Gynecol Cancer. 2015	25756403
Low expression of long non-coding RNA LET inhibits carcinogenesis of cervical cancer.	Jiang S, Wang HL, Yang J.	Int J Clin Exp Pathol. 2015	25755778
Long non-coding RNA CCAT2 is up-regulated in gastric cancer and associated with poor prognosis.	Wang CY, Hua L, Yao KH, Chen JT, Zhang JJ, Hu JH.	Int J Clin Exp Pathol. 2015	25755774
Long noncoding RNA linc-UBC1 is negative prognostic factor and exhibits tumor pro-oncogenic activity in gastric cancer.	Hu Y, Pan J, Wang Y, Li L, Huang Y.	Int J Clin Exp Pathol. 2015	25755750
Genomic analysis of drug resistant pancreatic cancer cell line by combining long non-coding RNA and mRNA expression profling.	Zhou M, Ye Z, Gu Y, Tian B, Wu B, Li J.	Int J Clin Exp Pathol. 2015	25755691
Long noncoding RNAs: novel players in colorectal cancer.	Han D, Wang M, Ma N, Xu Y, Jiang Y, Gao X.	Cancer Lett. 2015	25754818
Prognostic value of long noncoding RNA HOTAIR in digestive system malignancies.	Wang S, Wang Z.	J Gastroenterol Hepatol. 2015	25754087
Upregulation of lncRNA MEG3 Promotes Osteogenic Differentiation of Mesenchymal Stem Cells From Multiple Myeloma Patients By Targeting BMP4 Transcription.	Zhuang W, Ge X, Yang S, Huang M, Zhuang W, Chen P, Zhang X, Fu J, Qu J, Li B.	Stem Cells. 2015	25753650
Noncoding RNAs as potential biomarkers to predict the outcome in pancreatic cancer.	Jin K, Luo G, Xiao Z, Liu Z, Liu C, Ji S, Xu J, Liu L, Long J, Ni Q, Yu X.	Drug Des Devel Ther. 2015	25750521
A long noncoding RNA, lncRNA-ATB, is involved in the progression and prognosis of colorectal cancer.	Iguchi T, Uchi R, Nambara S, Saito T, Komatsu H, Hirata H, Ueda M, Sakimura S, Takano Y, Kurashige J, Shinden Y, Eguchi H, Sugimachi K, Maehara Y, Mimori K.	Anticancer Res. 2015	25750289
Integrative transcriptome-wide analyses reveal critical HER2-regulated mRNAs and lincRNAs in HER2+ breast cancer.	Merry CR, McMahon S, Thompson CL, Miskimen KL, Harris LN, Khalil AM.	Breast Cancer Res Treat. 2015	25749757
LncRNAs and neoplasia.	Isin M, Dalay N.	Clin Chim Acta. 2015	25748036
The long non-coding RNA PCGEM1 is regulated by androgen receptor activity in vivo.	Parolia A, Crea F, Xue H, Wang Y, Mo F, Ramnarine VR, Liu HH, Lin D, Saidy NR, Clermont PL, Cheng H, Collins C, Wang Y, Helgason CD.	Mol Cancer. 2015	25744782
The long noncoding RNA SPRY4-IT1 increases the proliferation of human breast cancer cells by upregulating ZNF703 expression.	Shi Y, Li J, Liu Y, Ding J, Fan Y, Tian Y, Wang L, Lian Y, Wang K, Shu Y.	Mol Cancer. 2015	25742952
Genetic variants in noncoding PIWI-interacting RNA and colorectal cancer risk.	Chu H, Xia L, Qiu X, Gu D, Zhu L, Jin J, Hui G, Hua Q, Du M, Tong N, Chen J, Zhang Z, Wang M.	Cancer. 2015	25740697
Prognostic impact of HOTAIR expression is restricted to ER-negative breast cancers.	G枚kmen-Polar Y, Vladislav IT, Neelamraju Y, Janga SC, Badve S.	Sci Rep. 2015	25739705
Breast Cancer: Radiogenomic Biomarker Reveals Associations among Dynamic Contrast-enhanced MR Imaging, Long Noncoding RNA, and Metastasis.	Yamamoto S, Han W, Kim Y, Du L, Jamshidi N, Huang D, Kim JH, Kuo MD.	Radiology. 2015	25734557
Upregulation of the long noncoding RNA PCAT-1 correlates with advanced clinical stage and poor prognosis in esophageal squamous carcinoma.	Shi WH, Wu QQ, Li SQ, Yang TX, Liu ZH, Tong YS, Tuo L, Wang S, Cao XF.	Tumour Biol. 2015	25731728
Overexpression of Long Non-Coding RNA HOTAIR Promotes Tumor Growth and Metastasis in Human Osteosarcoma.	Wang B, Su Y, Yang Q, Lv D, Zhang W, Tang K, Wang H, Zhang R, Liu Y.	Mol Cells. 2015	25728753
SP1-induced upregulation of the long noncoding RNA TINCR regulates cell proliferation and apoptosis by affecting KLF2 mRNA stability in gastric cancer.	Xu TP, Liu XX, Xia R, Yin L, Kong R, Chen WM, Huang MD, Shu YQ.	Oncogene. 2015	25728677
Epigenetic biomarkers in the blood of patients with urological malignancies.	Ellinger J, M眉ller SC, Dietrich D.	Expert Rev Mol Diagn. 2015	25719388
Low expression of long noncoding RNA PANDAR predicts a poor prognosis of non-small cell lung cancer and affects cell apoptosis by regulating Bcl-2.	Han L, Zhang EB, Yin DD, Kong R, Xu TP, Chen WM, Xia R, Shu YQ, De W.	Cell Death Dis. 2015	25719249
SNORD76, a box C/D snoRNA, acts as a tumor suppressor in glioblastoma.	Chen L, Han L, Wei J, Zhang K, Shi Z, Duan R, Li S, Zhou X, Pu P, Zhang J, Kang C.	Sci Rep. 2015	25715874
Circulation long non-coding RNAs act as biomarkers for predicting tumorigenesis and metastasis in hepatocellular carcinoma.	Tang J, Jiang R, Deng L, Zhang X, Wang K, Sun B.	Oncotarget. 2015	25714016
Investigation of established genetic risk variants for glioma in prediagnostic samples from a population-based nested case-control study.	Wibom C, Sp盲th F, Dahlin AM, Langseth H, Hovig E, Rajaraman P, Johannesen TB, Andersson U, Melin B.	Cancer Epidemiol Biomarkers Prev. 2015	25713050
5üAzacytidine inhibits human rhabdomyosarcoma cell growth by downregulating insulinülike growth factor 2 expression and reactivating the H19 gene product miRü675, which negatively affects insulinülike growth factors and insulin signaling.	Tarnowski M, Tkacz M, Czerewaty M, Poniewierska-Baran A, Grymua K, Ratajczak MZ.	Int J Oncol. 2015	25707431
Targeting the multifaceted HuR protein, benefits and caveats.	Zucal C, D'Agostino V, Loffredo R, Mantelli B, NatthakanThongon, Lal P, Latorre E, Provenzani A.	Curr Drug Targets. 2015	25706256
The lncRNA DRAIC/PCAT29 Locus Constitutes a Tumor-Suppressive Nexus.	Sakurai K, Reon BJ, Anaya J, Dutta A.	Mol Cancer Res. 2015	25700553
Microarray expression profile of lncRNAs and the upregulated ASLNC04080 lncRNA in human endometrial carcinoma.	Zhai W, Li X, Wu S, Zhang Y, Pang H, Chen W.	Int J Oncol. 2015	25695231
Circulating CUDR, LSINCT-5 and PTENP1 long noncoding RNAs in sera distinguish patients with gastric cancer from healthy controls.	Dong L, Qi P, Xu MD, Ni SJ, Huang D, Xu QH, Weng WW, Tan C, Sheng WQ, Zhou XY, Du X.	Int J Cancer. 2015	25694351
Long noncoding RNAs as a novel component of the Myc transcriptional network.	Winkle M, van den Berg A, Tayari M, Sietzema J, Terpstra M, Kortman G, de Jong D, Visser L, Diepstra A, Kok K, Kluiver J.	FASEB J. 2015	25690653
Seminal fluid: a useful source of prostate cancer biomarkers?	Roberts MJ, Richards RS, Gardiner RA, Selth LA.	Biomark Med. 2015	25689895
Novel long non-coding RNAs are specific diagnostic and prognostic markers for prostate cancer.	B枚ttcher R, Hoogland AM, Dits N, Verhoef EI, Kweldam C, Waranecki P, Bangma CH, van Leenders GJ, Jenster G.	Oncotarget. 2015	25686826
Antisense Long Noncoding RNA HIF1A-AS2 Is Upregulated in Gastric Cancer and Associated with Poor Prognosis.	Chen WM, Huang MD, Kong R, Xu TP, Zhang EB, Xia R, Sun M, De W, Shu YQ.	Dig Dis Sci. 2015	25686741
LncRNA Expression Discriminates Karyotype and Predicts Survival in B-Lymphoblastic Leukemia.	Fernando TR, Rodriguez-Malave NI, Waters EV, Yan W, Casero D, Basso G, Pigazzi M, Rao DS.	Mol Cancer Res. 2015	25681502
Role of TERRA in the regulation of telomere length.	Wang C, Zhao L, Lu S.	Int J Biol Sci. 2015	25678850
Long noncoding RNA CCAT2 correlates with smoking in esophageal squamous cell carcinoma.	Wang J, Qiu M, Xu Y, Li M, Dong G, Mao Q, Yin R, Xu L.	Tumour Biol. 2015	25677908
Down-regulation of long non-coding RNA LET is associated with poor prognosis in gastric cancer.	Zhou B, Jing XY, Wu JQ, Xi HF, Lu GJ.	Int J Clin Exp Pathol. 2014	25674261
LncRNA HMlincRNA717 is down-regulated in non-small cell lung cancer and associated with poor prognosis.	Xie X, Liu HT, Mei J, Ding FB, Xiao HB, Hu FQ, Hu R, Wang MS.	Int J Clin Exp Pathol. 2014	25674259
Enhanced expression of long noncoding RNA CARLo-5 is associated with the development of gastric cancer.	Zhang Y, Ma M, Liu W, Ding W, Yu H.	Int J Clin Exp Pathol. 2014	25674211
Increased expression of the lncRNA PVT1 is associated with poor prognosis in pancreatic cancer patients.	Huang C, Yu W, Wang Q, Cui H, Wang Y, Zhang L, Han F, Huang T.	Minerva Med. 2015	25668599
Role of MYC-regulated long noncoding RNAs in cell cycle regulation and tumorigenesis.	Kim T, Jeon YJ, Cui R, Lee JH, Peng Y, Kim SH, Tili E, Alder H, Croce CM.	J Natl Cancer Inst. 2015	25663692
Microarray expression profile analysis of long non-coding RNAs in human breast cancer: a study of Chinese women.	Xu N, Wang F, Lv M, Cheng L.	Biomed Pharmacother. 2015	25661361
Long non-coding RNA BANCR promotes proliferation and migration of lung carcinoma via MAPK pathways.	Jiang W, Zhang D, Xu B, Wu Z, Liu S, Zhang L, Tian Y, Han X, Tian D.	Biomed Pharmacother. 2015	25661343
Epigenetics in idiopathic pulmonary fibrosis.	Tzouvelekis A, Kaminski N.	Biochem Cell Biol. 2015	25659821
Non-coding RNAs in gastric cancer.	Wang J, Song YX, Wang ZN.	Gene. 2015	25659765
The inactive X chromosome is epigenetically unstable and transcriptionally labile in breast cancer.	Chalign茅 R, Popova T, Mendoza-Parra MA, Saleem MA, Gentien D, Ban K, Piolot T, Leroy O, Mariani O, Gronemeyer H, Vincent-Salomon A, Stern MH, Heard E.	Genome Res. 2015	25653311
Telomeric repeat-containing RNA/G-quadruplex-forming sequences cause genome-wide alteration of gene expression in human cancer cells in vivo.	Hirashima K, Seimiya H.	Nucleic Acids Res. 2015	25653161
Long noncoding RNA aberrant expression profiles after cytoreductive surgery and hyperthermic intraperitoneal chemotherapy of AGC ascertained by microarray analysis.	Zeng X, Shi H, Wang J, Cui S, Tang H, Zhang X.	Tumour Biol. 2015	25652469
Expression and Functional Role of Reprogramming-Related Long Noncoding RNA (lincRNA-ROR) in Glioma.	Feng S, Yao J, Chen Y, Geng P, Zhang H, Ma X, Zhao J, Yu X.	J Mol Neurosci. 2015	25651893
Reciprocal regulation of GAS5 lncRNA levels and mTOR inhibitor action in prostate cancer cells.	Yacqub-Usman K, Pickard MR, Williams GT.	Prostate. 2015	25650269
Long nonücoding RNAs: novel links in respiratory diseases (review).	Liu Y, Zhang R, Ying K.	Mol Med Rep. 2015	25647639
尾-Elemene inhibits the proliferation of esophageal squamous cell carcinoma by regulating long noncoding RNA-mediated inhibition of hTERT expression.	Hu Z, Wu H, Li Y, Hou Q, Wang Y, Li S, Xia B, Wu S.	Anticancer Drugs. 2015	25646744
Altered expression of long non-coding RNAs during genotoxic stress-induced cell death in human glioma cells.	Liu Q, Sun S, Yu W, Jiang J, Zhuo F, Qiu G, Xu S, Jiang X.	J Neurooncol. 2015	25645334
The aberrant expression of MEG3 regulated by UHRF1 predicts the prognosis of hepatocellular carcinoma.	Zhuo H, Tang J, Lin Z, Jiang R, Zhang X, Ji J, Wang P, Sun B.	Mol Carcinog. 2016	25641194
A functional lncRNA HOTAIR genetic variant contributes to gastric cancer susceptibility.	Pan W, Liu L, Wei J, Ge Y, Zhang J, Chen H, Zhou L, Yuan Q, Zhou C, Yang M.	Mol Carcinog. 2016	25640751
Decreased expression of long noncoding RNA MEG3 affects cell proliferation and predicts a poor prognosis in patients with colorectal cancer.	Yin DD, Liu ZJ, Zhang E, Kong R, Zhang ZH, Guo RH.	Tumour Biol. 2015	25636452
The functional sites of miRNAs and lncRNAs in gastric carcinogenesis.	Wan X, Ding X, Chen S, Song H, Jiang H, Fang Y, Li P, Guo J.	Tumour Biol. 2015	25636450
Noncoding RNA as therapeutic targets for hepatocellular carcinoma.	George J, Patel T.	Semin Liver Dis. 2015	25632936
A long noncoding RNA perturbs the circadian rhythm of hepatoma cells to facilitate hepatocarcinogenesis.	Cui M, Zheng M, Sun B, Wang Y, Ye L, Zhang X.	Neoplasia. 2015	25622901
Junk DNA and the long non-coding RNA twist in cancer genetics.	Ling H, Vincent K, Pichler M, Fodde R, Berindan-Neagoe I, Slack FJ, Calin GA.	Oncogene. 2015	25619839
纬-Oryzanol reduces caveolin-1 and PCGEM1 expression, markers of aggressiveness in prostate cancer cell lines.	Hirsch GE, Parisi MM, Martins LA, Andrade CM, Barb茅-Tuana FM, Guma FT.	Prostate. 2015	25619388
Post-transcriptional regulation of long noncoding RNAs in cancer.	Shi X, Sun M, Wu Y, Yao Y, Liu H, Wu G, Yuan D, Song Y.	Tumour Biol. 2015	25618601
Suppression of hepatocellular carcinoma by baculovirus-mediated expression of long non-coding RNA PTENP1 and MicroRNA regulation.	Chen CL, Tseng YW, Wu JC, Chen GY, Lin KC, Hwang SM, Hu YC.	Biomaterials. 2015	25617127
Calycosin and genistein induce apoptosis by inactivation of HOTAIR/p-Akt signaling pathway in human breast cancer MCF-7 cells.	Chen J, Lin C, Yong W, Ye Y, Huang Z.	Cell Physiol Biochem. 2015	25613518
Up-regulation of long noncoding RNA MALAT1 contributes to proliferation and metastasis in esophageal squamous cell carcinoma.	Hu L, Wu Y, Tan D, Meng H, Wang K, Bai Y, Yang K.	J Exp Clin Cancer Res. 2015	25613496
Long noncoding RNA MALAT1 associates with the malignant status and poor prognosis in glioma.	Ma KX, Wang HJ, Li XR, Li T, Su G, Yang P, Wu JW.	Tumour Biol. 2015	25613066
HOTAIR Long Noncoding RNA Promotes Gastric Cancer Metastasis through Suppression of Poly r(C)-Binding Protein (PCBP) 1.	Zhang ZZ, Shen ZY, Shen YY, Zhao EH, Wang M, Wang CJ, Cao H, Xu J.	Mol Cancer Ther. 2015	25612617
Peripheral blood leukocyte expression level of lncRNA steroid receptor RNA activator (SRA) and its association with polycystic ovary syndrome: a case control study.	Liu Z, Hao C, Huang X, Zhang N, Bao H, Qu Q.	Gynecol Endocrinol. 2015	25609053
Identification of the long non-coding RNA POU3F3 in plasma as a novel biomarker for diagnosis of esophageal squamous cell carcinoma.	Tong YS, Wang XW, Zhou XL, Liu ZH, Yang TX, Shi WH, Xie HW, Lv J, Wu QQ, Cao XF.	Mol Cancer. 2015	25608466
Long non-coding RNAs (LncRNA) regulated by transforming growth factor (TGF) 尾: LncRNA-hit-mediated TGF尾-induced epithelial to mesenchymal transition in mammary epithelia.	Richards EJ, Zhang G, Li ZP, Permuth-Wey J, Challa S, Li Y, Kong W, Dan S, Bui MM, Coppola D, Mao WM, Sellers TA, Cheng JQ.	J Biol Chem. 2015	25605728
Toward a consensus on the binding specificity and promiscuity of PRC2 for RNA.	Davidovich C, Wang X, Cifuentes-Rojas C, Goodrich KJ, Gooding AR, Lee JT, Cech TR.	Mol Cell. 2015	25601759
Long Noncoding RNA MALAT1 Promotes Aggressive Renal Cell Carcinoma through Ezh2 and Interacts with miR-205.	Hirata H, Hinoda Y, Shahryari V, Deng G, Nakajima K, Tabatabai ZL, Ishii N, Dahiya R.	Cancer Res. 2015	25600645
The landscape of long noncoding RNAs in the human transcriptome.	Iyer MK, Niknafs YS, Malik R, Singhal U, Sahu A, Hosono Y, Barrette TR, Prensner JR, Evans JR, Zhao S, Poliakov A, Cao X, Dhanasekaran SM, Wu YM, Robinson DR, Beer DG, Feng FY, Iyer HK, Chinnaiyan AM.	Nat Genet. 2015	25599403
A novel urinary long non-coding RNA transcript improves diagnostic accuracy in patients undergoing prostate biopsy.	Zhang W, Ren SC, Shi XL, Liu YW, Zhu YS, Jing TL, Wang FB, Chen R, Xu CL, Wang HQ, Wang HF, Wang Y, Liu B, Li YM, Fang ZY, Guo F, Lu X, Shen D, Gao X, Hou JG, Sun YH.	Prostate. 2015	25597901
Long noncoding RNA profiles of adrenocortical cancer can be used to predict recurrence.	Glover AR, Zhao JT, Ip JC, Lee JC, Robinson BG, Gill AJ, Soon PS, Sidhu SB.	Endocr Relat Cancer. 2015	25595289
17尾-estradiol regulates cell proliferation, colony formation, migration, invasion and promotes apoptosis by upregulating miR-9 and thus degrades MALAT-1 in osteosarcoma cell MG-63 in an estrogen receptor-independent manner.	Fang D, Yang H, Lin J, Teng Y, Jiang Y, Chen J, Li Y.	Biochem Biophys Res Commun. 2015	25592968
Long noncoding RNA HULC modulates abnormal lipid metabolism in hepatoma cells through an miR-9-mediated RXRA signaling pathway.	Cui M, Xiao Z, Wang Y, Zheng M, Song T, Cai X, Sun B, Ye L, Zhang X.	Cancer Res. 2015	25592151
miR-214: a potential biomarker and therapeutic for different cancers.	Sharma T, Hamilton R, Mandal CC.	Future Oncol. 2015	25591843
Long noncoding RNA PEG10 regulates proliferation and invasion of esophageal cancer cells.	Zang W, Wang T, Huang J, Li M, Wang Y, Du Y, Chen X, Zhao G.	Cancer Gene Ther. 2015	25591808
Identification and validation of long noncoding RNA biomarkers in human non-small-cell lung carcinomas.	Yu H, Xu Q, Liu F, Ye X, Wang J, Meng X.	J Thorac Oncol. 2015	25590602
Epigenetic regulation in human melanoma: past and future.	Sarkar D, Leung EY, Baguley BC, Finlay GJ, Askarian-Amiri ME.	Epigenetics. 2015	25587943
Effect of HOTAIR rs920778 polymorphism on breast cancer susceptibility and clinicopathologic features in a Turkish population.	Bayram S, S眉mb眉l AT, Batmac谋 CY, Gen莽 A.	Tumour Biol. 2015	25586347
[Progress in research on long non-coding RNA in tumor metastasis and drug resistance].	Zhu K, Zhang C.	Zhonghua Bing Li Xue Za Zhi. 2014	25582265
Long non-coding RNAs in cancer and development: where do we go from here?	Haemmerle M, Gutschner T.	Int J Mol Sci. 2015	25580533
A long non-coding RNA links calreticulin-mediated immunogenic cell removal to RB1 transcription.	Musahl AS, Huang X, Rusakiewicz S, Ntini E, Marsico A, Kroemer G, Kepp O, rom UA.	Oncogene. 2015	25579178
Knockdown of long non-coding RNA XIST exerts tumor-suppressive functions in human glioblastoma stem cells by up-regulating miR-152.	Yao Y, Ma J, Xue Y, Wang P, Li Z, Liu J, Chen L, Xi Z, Teng H, Wang Z, Li Z, Liu Y.	Cancer Lett. 2015	25578780
[Long noncoding RNAs in prostate cancer].	Ye ZQ, Wang T, Song W.	Zhonghua Nan Ke Xue. 2014	25577829
Long non-coding RNA CCAT1 promotes gallbladder cancer development via negative modulation of miRNA-218-5p.	Ma MZ, Chu BF, Zhang Y, Weng MZ, Qin YY, Gong W, Quan ZW.	Cell Death Dis. 2015	25569100
Enrichment of Human Stem-Like Prostate Cells with s-SHIP Promoter Activity Uncovers a Role in Stemness for the Long Noncoding RNA H19.	Bauderlique-Le Roy H, Vennin C, Brocqueville G, Spruyt N, Adriaenssens E, Bourette RP.	Stem Cells Dev. 2015	25567531
Epigenetic regulation of the lncRNA MEG3 and its target c-MET in pancreatic neuroendocrine tumors.	Modali SD, Parekh VI, Kebebew E, Agarwal SK.	Mol Endocrinol. 2015	25565142
Long non-coding RNAs as regulators of the endocrine system.	Knoll M, Lodish HF, Sun L.	Nat Rev Endocrinol. 2015	25560704
MD-miniRNA could be a more accurate biomarker for prostate cancer screening compared with serum prostate-specific antigen level.	Xue D, Zhou CX, Shi YB, Lu H, He XZ.	Tumour Biol. 2015	25557788
Expression of tumor suppressive microRNA-34a is associated with a reduced risk of bladder cancer recurrence.	Andrew AS, Marsit CJ, Schned AR, Seigne JD, Kelsey KT, Moore JH, Perreard L, Karagas MR, Sempere LF.	Int J Cancer. 2015	25556547
Long non-coding RNAs are differentially expressed in hepatocellular carcinoma cell lines with differing metastatic potential.	Fang TT, Sun XJ, Chen J, Zhao Y, Sun RX, Ren N, Liu BB.	Asian Pac J Cancer Prev. 2014	25556502
Androgen Receptor Coregulator CTBP1-AS Is Associated With Polycystic Ovary Syndrome in Chinese Women: A Preliminary Study.	Liu Z, Hao C, Song D, Zhang N, Bao H, Qu Q.	Reprod Sci. 2015	25552498
Expression of long non-coding RNA LOC285194 and its prognostic significance in human pancreatic ductal adenocarcinoma.	Ding YC, Yu W, Ma C, Wang Q, Huang CS, Huang T.	Int J Clin Exp Pathol. 2014	25550852
Overexpression of long non-coding RNA UCA1 predicts a poor prognosis in patients with esophageal squamous cell carcinoma.	Li JY, Ma X, Zhang CB.	Int J Clin Exp Pathol. 2014	25550835
Non-coding RNA as lung disease biomarkers.	Vencken SF, Greene CM, McKiernan PJ.	Thorax. 2015	25550385
Long non-coding RNA ANRIL is upregulated in hepatocellular carcinoma and regulates cell proliferation by epigenetic silencing of KLF2.	Huang MD, Chen WM, Qi FZ, Xia R, Sun M, Xu TP, Yin L, Zhang EB, De W, Shu YQ.	J Hematol Oncol. 2015	27391317
HOTAIR enhanced aggressive biological behaviors and induced radio-resistance via inhibiting p21 in cervical cancer.	Jing L, Yuan W, Ruofan D, Jinjin Y, Haifeng Q.	Tumour Biol. 2015	25547435
Chemokine (C-C Motif) Ligand 5 is Involved in Tumor-Associated Dendritic Cell-Mediated Colon Cancer Progression Through Non-Coding RNA MALAT-1.	Kan JY, Wu DC, Yu FJ, Wu CY, Ho YW, Chiu YJ, Jian SF, Hung JY, Wang JY, Kuo PL.	J Cell Physiol. 2015	25546229
Long noncoding RNAs(lncRNAs) and the molecular hallmarks of aging.	Grammatikakis I, Panda AC, Abdelmohsen K, Gorospe M.	Aging (Albany NY). 2014	25543668
Silencing of long noncoding RNA MALAT1 by miR-101 and miR-217 inhibits proliferation, migration, and invasion of esophageal squamous cell carcinoma cells.	Wang X, Li M, Wang Z, Han S, Tang X, Ge Y, Zhou L, Zhou C, Yuan Q, Yang M.	J Biol Chem. 2015	25538231
A novel RNA-based adjuvant combines strong immunostimulatory capacities with a favorable safety profile.	Heidenreich R, Jasny E, Kowalczyk A, Lutz J, Probst J, Baumhof P, Scheel B, Voss S, Kallen KJ, Fotin-Mleczek M.	Int J Cancer. 2015	25530186
Long non-coding RNA LSINCT5 predicts negative prognosis and exhibits oncogenic activity in gastric cancer.	Xu MD, Qi P, Weng WW, Shen XH, Ni SJ, Dong L, Huang D, Tan C, Sheng WQ, Zhou XY, Du X.	Medicine (Baltimore). 2014	25526476
Development and prospective multicenter evaluation of the long noncoding RNA MALAT-1 as a diagnostic urinary biomarker for prostate cancer.	Wang F, Ren S, Chen R, Lu J, Shi X, Zhu Y, Zhang W, Jing T, Zhang C, Shen J, Xu C, Wang H, Wang H, Wang Y, Liu B, Li Y, Fang Z, Guo F, Qiao M, Wu C, Wei Q, Xu D, et al.	Oncotarget. 2014	25526029
Genome-wide analysis of the human p53 transcriptional network unveils a lncRNA tumour suppressor signature.	S谩nchez Y, Segura V, Mar铆n-B茅jar O, Athie A, Marchese FP, Gonz谩lez J, Bujanda L, Guo S, Matheu A, Huarte M.	Nat Commun. 2014	25524025
HOXD-AS1 is a novel lncRNA encoded in HOXD cluster and a marker of neuroblastoma progression revealed via integrative analysis of noncoding transcriptome.	Yarmishyn AA, Batagov AO, Tan JZ, Sundaram GM, Sampath P, Kuznetsov VA, Kurochkin IV.	BMC Genomics. 2014	25522241
The risk-associated long noncoding RNA NBAT-1 controls neuroblastoma progression by regulating cell proliferation and neuronal differentiation.	Pandey GK, Mitra S, Subhash S, Hertwig F, Kanduri M, Mishra K, Fransson S, Ganeshram A, Mondal T, Bandaru S, Ostensson M, Aky眉rek LM, Abrahamsson J, Pfeifer S, Larsson E, Shi L, Peng Z, Fischer M, Martinsson T, Hedborg F, Kogner P, Kanduri C.	Cancer Cell. 2014	25517750
Forkhead box C1 promoter upstream transcript, a novel long non-coding RNA, regulates proliferation and migration in basal-like breast cancer.	Liu J, Shen L, Yao J, Li Y, Wang Y, Chen H, Geng P.	Mol Med Rep. 2015	25516208
A novel antisense long noncoding RNA regulates the expression of MDC1 in bladder cancer.	Xue Y, Ma G, Zhang Z, Hua Q, Chu H, Tong N, Yuan L, Qin C, Yin C, Zhang Z, Wang M.	Oncotarget. 2015	25514464
A long noncoding RNA connects c-Myc to tumor metabolism.	Hung CL, Wang LY, Yu YL, Chen HW, Srivastava S, Petrovics G, Kung HJ.	Proc Natl Acad Sci U S A. 2014	25512540
Expression and prognostic impact of lncRNAs in acute myeloid leukemia.	Garzon R, Volinia S, Papaioannou D, Nicolet D, Kohlschmidt J, Yan PS, Mr贸zek K, Bucci D, Carroll AJ, Baer MR, Wetzler M, Carter TH, Powell BL, Kolitz JE, Moore JO, Eisfeld AK, Blachly JS, Blum W, Caligiuri MA, Stone RM, Marcucci G, Croce CM, et al.	Proc Natl Acad Sci U S A. 2014	25512507
Epigenetically silenced long noncoding-SRHC promotes proliferation of hepatocellular carcinoma.	Zheng H, Yang S, Yang Y, Yuan SX, Wu FQ, Wang LL, Yan HL, Sun SH, Zhou WP.	J Cancer Res Clin Oncol. 2015	25512078
Long noncoding RNA ANRIL promotes non-small cell lung cancer cell proliferation and inhibits apoptosis by silencing KLF2 and P21 expression.	Nie FQ, Sun M, Yang JS, Xie M, Xu TP, Xia R, Liu YW, Liu XH, Zhang EB, Lu KH, Shu YQ.	Mol Cancer Ther. 2015	25504755
Non coding RNAs in head and neck squamous cell carcinoma (HNSCC): a clinical perspective.	Denaro N, Merlano MC, Russi EG, Lo Nigro C.	Anticancer Res. 2014	25503114
Prioritizing candidate disease-related long non-coding RNAs by walking on the heterogeneous lncRNA and disease network.	Zhou M, Wang X, Li J, Hao D, Wang Z, Shi H, Han L, Zhou H, Sun J.	Mol Biosyst. 2015	25502053
Investigation of serum lncRNA-uc003wbd and lncRNA-AF085935 expression profile in patients with hepatocellular carcinoma and HBV.	Lu J, Xie F, Geng L, Shen W, Sui C, Yang J.	Tumour Biol. 2015	25501706
Focusing on long noncoding RNA dysregulation in gastric cancer.	Gan L, Xu M, Zhang Y, Zhang X, Guo W.	Tumour Biol. 2015	25501508
A novel RNA in situ hybridization assay for the long noncoding RNA SChLAP1 predicts poor clinical outcome after radical prostatectomy in clinically localized prostate cancer.	Mehra R, Shi Y, Udager AM, Prensner JR, Sahu A, Iyer MK, Siddiqui J, Cao X, Wei J, Jiang H, Feng FY, Chinnaiyan AM.	Neoplasia. 2014	25499224
Hypoxia-inducible lncRNA-AK058003 promotes gastric cancer metastasis by targeting 纬-synuclein.	Wang Y, Liu X, Zhang H, Sun L, Zhou Y, Jin H, Zhang H, Zhang H, Liu J, Guo H, Nie Y, Wu K, Fan D, Zhang H, Liu L.	Neoplasia. 2014	25499222
LEIGC long non-coding RNA acts as a tumor suppressor in gastric carcinoma by inhibiting the epithelial-to-mesenchymal transition.	Han Y, Ye J, Wu D, Wu P, Chen Z, Chen J, Gao S, Huang J.	BMC Cancer. 2014	25496320
7SK small nuclear RNA inhibits cancer cell proliferation through apoptosis induction.	Keramati F, Seyedjafari E, Fallah P, Soleimani M, Ghanbarian H.	Tumour Biol. 2015	25492483
Both genes and lncRNAs can be used as biomarkers of prostate cancer by using high throughput sequencing data.	Cheng WS, Tao H, Hu EP, Liu S, Cai HR, Tao XL, Zhang L, Mao JJ, Yan DL.	Eur Rev Med Pharmacol Sci. 2014	25491628
Functions of lncRNA HOTAIR in lung cancer.	Loewen G, Jayawickramarajah J, Zhuo Y, Shan B.	J Hematol Oncol. 2014	25491133
LincRNA-uc002yug.2 involves in alternative splicing of RUNX1 and serves as a predictor for esophageal cancer and prognosis.	Wu H, Zheng J, Deng J, Zhang L, Li N, Li W, Li F, Lu J, Zhou Y.	Oncogene. 2015	25486427
Herpes virus microRNA expression and significance in serous ovarian cancer.	Pandya D, Mariani M, McHugh M, Andreoli M, Sieber S, He S, Dowell-Martino C, Fiedler P, Scambia G, Ferlini C.	PLoS One. 2014	25485872
A global view of network of lncRNAs and their binding proteins.	Shang D, Yang H, Xu Y, Yao Q, Zhou W, Shi X, Han J, Su F, Su B, Zhang C, Li C, Li X.	Mol Biosyst. 2015	25483728
Microarray expression profile of long non-coding RNAs in EGFR-TKIs resistance of human non-small cell lung cancer.	Cheng N, Li X, Zhao C, Ren S, Chen X, Cai W, Zhao M, Zhang Y, Li J, Wang Q, Zhou C.	Oncol Rep. 2015	25482516
Overexpression of long non-coding RNA MALAT1 is correlated with clinical progression and unfavorable prognosis in pancreatic cancer.	Pang EJ, Yang R, Fu XB, Liu YF.	Tumour Biol. 2015	25481511
Upregulation of long non-coding RNA MALAT1 correlates with tumor progression and poor prognosis in clear cell renal cell carcinoma.	Zhang HM, Yang FQ, Chen SJ, Che J, Zheng JH.	Tumour Biol. 2015	25480417
A novel biomarker Linc00974 interacting with KRT19 promotes proliferation and metastasis in hepatocellular carcinoma.	Tang J, Zhuo H, Zhang X, Jiang R, Ji J, Deng L, Qian X, Zhang F, Sun B.	Cell Death Dis. 2014	25476897
Associations between polymorphisms of HOTAIR and risk of gastric cardia adenocarcinoma in a population of north China.	Guo W, Dong Z, Bai Y, Guo Y, Shen S, Kuang G, Xu J.	Tumour Biol. 2015	25476857
Non-coding RNAs: biological functions and applications.	Santosh B, Varshney A, Yadava PK.	Cell Biochem Funct. 2015	25475931
Knockdown of a novel lincRNA AATBC suppresses proliferation and induces apoptosis in bladder cancer.	Zhao F, Lin T, He W, Han J, Zhu D, Hu K, Li W, Zheng Z, Huang J, Xie W.	Oncotarget. 2015	25473900
Aberrant allele-switch imprinting of a novel IGF1R intragenic antisense non-coding RNA in breast cancers.	Kang L, Sun J, Wen X, Cui J, Wang G, Hoffman AR, Hu JF, Li W.	Eur J Cancer. 2015	25465188
Genome-wide analysis of long noncoding RNA signature in human colorectal cancer.	Xue Y, Ma G, Gu D, Zhu L, Hua Q, Du M, Chu H, Tong N, Chen J, Zhang Z, Wang M.	Gene. 2015	25456707
RNA biomarkers associated with metastatic progression in prostate cancer: a multi-institutional high-throughput analysis of SChLAP1.	Prensner JR, Zhao S, Erho N, Schipper M, Iyer MK, Dhanasekaran SM, Magi-Galluzzi C, Mehra R, Sahu A, Siddiqui J, Davicioni E, Den RB, Dicker AP, Karnes RJ, Wei JT, Klein EA, Jenkins RB, Chinnaiyan AM, Feng FY.	Lancet Oncol. 2014	25456366
Non-coding RNAs as biomarkers for metastatic prostate cancer.	Veltri WR.	Lancet Oncol. 2014	25456354
The long intergenic noncoding RNA UFC1, a target of MicroRNA 34a, interacts with the mRNA stabilizing protein HuR to increase levels of 尾-catenin in HCC cells.	Cao C, Sun J, Zhang D, Guo X, Xie L, Li X, Wu D, Liu L.	Gastroenterology. 2015	25449213
Epithelial-mesenchymal transition and cancer stem cells, mediated by a long non-coding RNA, HOTAIR, are involved in cell malignant transformation induced by cigarette smoke extract.	Liu Y, Luo F, Xu Y, Wang B, Zhao Y, Xu W, Shi L, Lu X, Liu Q.	Toxicol Appl Pharmacol. 2015	25447409
MALAT1 promotes colorectal cancer cell proliferation/migration/invasion via PRKA kinase anchor protein 9.	Yang MH, Hu ZY, Xu C, Xie LY, Wang XY, Chen SY, Li ZG.	Biochim Biophys Acta. 2015	25446987
Long non-coding RNA CASC2 suppresses malignancy in human gliomas by miR-21.	Wang P, Liu YH, Yao YL, Li Z, Li ZQ, Ma J, Xue YX.	Cell Signal. 2015	25446261
Long noncoding RNA PCA3 gene promoter region is related to the risk of prostate cancer on Chinese males.	Zhou W, Tao Z, Wang Z, Hu W, Shen M, Zhou L, Wen Z, Yu Z, Wu X, Huang K, Hu Y, Lin X.	Exp Mol Pathol. 2014	25445501
Functional linc-POU3F3 is overexpressed and contributes to tumorigenesis in glioma.	Guo H, Wu L, Yang Q, Ye M, Zhu X.	Gene. 2015	25445282
Long noncoding RNAs: novel insights into gastric cancer.	Fang XY, Pan HF, Leng RX, Ye DQ.	Cancer Lett. 2015	25444905
A novel long non-coding RNA, hypoxia-inducible factor-2伪 promoter upstream transcript, functions as an inhibitor of osteosarcoma stem cells in vitro.	Wang Y, Yao J, Meng H, Yu Z, Wang Z, Yuan X, Chen H, Wang A.	Mol Med Rep. 2015	25434862
Genetic variants in lncRNA HOTAIR are associated with risk of colorectal cancer.	Xue Y, Gu D, Ma G, Zhu L, Hua Q, Chu H, Tong N, Chen J, Zhang Z, Wang M.	Mutagenesis. 2015	25432874
MALAT1 promotes the proliferation and metastasis of osteosarcoma cells by activating the PI3K/Akt pathway.	Dong Y, Liang G, Yuan B, Yang C, Gao R, Zhou X.	Tumour Biol. 2015	25431257
Quantitative assessment of short amplicons in FFPE-derived long-chain RNA.	Kong H, Zhu M, Cui F, Wang S, Gao X, Lu S, Wu Y, Zhu H.	Sci Rep. 2014	25430878
A pathophysiological view of the long non-coding RNA world.	Di Gesualdo F, Capaccioli S, Lulli M.	Oncotarget. 2014	25428918
Long non-coding RNA HOTAIR promotes glioblastoma cell cycle progression in an EZH2 dependent manner.	Zhang K, Sun X, Zhou X, Han L, Chen L, Shi Z, Zhang A, Ye M, Wang Q, Liu C, Wei J, Ren Y, Yang J, Zhang J, Pu P, Li M, Kang C.	Oncotarget. 2015	25428914
From discovery to function: the expanding roles of long noncoding RNAs in physiology and disease.	Sun M, Kraus WL.	Endocr Rev. 2015	25426780
The long non-coding RNA PCAT-1 promotes prostate cancer cell proliferation through cMyc.	Prensner JR, Chen W, Han S, Iyer MK, Cao Q, Kothari V, Evans JR, Knudsen KE, Paulsen MT, Ljungman M, Lawrence TS, Chinnaiyan AM, Feng FY.	Neoplasia. 2014	25425964
Long non-coding RNA HOTTIP is frequently up-regulated in hepatocellular carcinoma and is targeted by tumour suppressive miR-125b.	Tsang FH, Au SL, Wei L, Fan DN, Lee JM, Wong CC, Ng IO, Wong CM.	Liver Int. 2015	25424744
LOC401317, a p53-regulated long non-coding RNA, inhibits cell proliferation and induces apoptosis in the nasopharyngeal carcinoma cell line HNE2.	Gong Z, Zhang S, Zeng Z, Wu H, Yang Q, Xiong F, Shi L, Yang J, Zhang W, Zhou Y, Zeng Y, Li X, Xiang B, Peng S, Zhou M, Li X, Tan M, Li Y, Xiong W, Li G.	PLoS One. 2014	25422887
Identification of prostate cancer LncRNAs by RNA-Seq.	Hu CC, Gan P, Zhang RY, Xue JX, Ran LK.	Asian Pac J Cancer Prev. 2014	25422238
[Expression of long non-coding RNA associated with radiotherapy-resistance in colorectal cancer cell lines with different radiosensitivity].	Xu X, Yuan J, Zuo Z, Yu Z, Liu Y, Fu C.	Zhonghua Wei Chang Wai Ke Za Zhi. 2014	25421768
Epigenetics of urothelial carcinoma.	Schulz WA, Koutsogiannouli EA, Niegisch G, Hoffmann MJ.	Methods Mol Biol. 2015	25421661
Genome-wide analysis of long noncoding RNA profile in human gastric epithelial cell response to Helicobacter pylori.	Yang L, Long Y, Li C, Cao L, Gan H, Huang K, Jia Y.	Jpn J Infect Dis. 2015	25420666
Tumor hypoxia induces nuclear paraspeckle formation through HIF-2伪 dependent transcriptional activation of NEAT1 leading to cancer cell survival.	Choudhry H, Albukhari A, Morotti M, Haider S, Moralli D, Smythies J, Sch枚del J, Green CM, Camps C, Buffa F, Ratcliffe P, Ragoussis J, Harris AL, Mole DR.	Oncogene. 2015	25417700
lncRNA directs cooperative epigenetic regulation downstream of chemokine signals.	Xing Z, Lin A, Li C, Liang K, Wang S, Liu Y, Park PK, Qin L, Wei Y, Hawke DH, Hung MC, Lin C, Yang L.	Cell. 2014	25416949
The oestrogen receptor alpha-regulated lncRNA NEAT1 is a critical modulator of prostate cancer.	Chakravarty D, Sboner A, Nair SS, Giannopoulou E, Li R, Hennig S, Mosquera JM, Pauwels J, Park K, Kossai M, MacDonald TY, Fontugne J, Erho N, Vergara IA, Ghadessi M, Davicioni E, Jenkins RB, Palanisamy N, Chen Z, Nakagawa S, Hirose T, Bander NH, et al.	Nat Commun. 2014	25415230
Long noncoding RNA HULC is a novel biomarker of poor prognosis in patients with pancreatic cancer.	Peng W, Gao W, Feng J.	Med Oncol. 2014	25412939
Aberrantly expressed mRNAs and long non-coding RNAs in patients with invasive ductal breast carcinoma: a pilot study.	Chen X, Yang J, Qian L, Cao T.	Mol Med Rep. 2015	25411894
Silencing long noncoding RNAs with genome-editing tools.	Gutschner T.	Methods Mol Biol. 2015	25408410
Genome-wide analysis of long non-coding RNA in primary nasopharyngeal carcinoma by microarray.	Yang QQ, Deng YF.	Histopathology. 2015	25406670
Long noncoding RNA PANDA and scaffold-attachment-factor SAFA control senescence entry and exit.	Puvvula PK, Desetty RD, Pineau P, Marchio A, Moon A, Dejean A, Bischof O.	Nat Commun. 2014	25406515
Long non-coding RNA HOTAIR is associated with human cervical cancer progression.	Kim HJ, Lee DW, Yim GW, Nam EJ, Kim S, Kim SW, Kim YT.	Int J Oncol. 2015	25405331
Long noncoding RNA EWSAT1-mediated gene repression facilitates Ewing sarcoma oncogenesis.	Marques Howarth M, Simpson D, Ngok SP, Nieves B, Chen R, Siprashvili Z, Vaka D, Breese MR, Crompton BD, Alexe G, Hawkins DS, Jacobson D, Brunner AL, West R, Mora J, Stegmaier K, Khavari P, Sweet-Cordero EA.	J Clin Invest. 2014	25401475
Long noncoding RNA GHET1 promotes the development of bladder cancer.	Li LJ, Zhu JL, Bao WS, Chen DK, Huang WW, Weng ZL.	Int J Clin Exp Pathol. 2014	25400817
Increased expression of the lncRNA PVT1 promotes tumorigenesis in non-small cell lung cancer.	Yang YR, Zang SZ, Zhong CL, Li YX, Zhao SS, Feng XJ.	Int J Clin Exp Pathol. 2014	25400777
Decreased expression of lncRNA GAS5 predicts a poor prognosis in cervical cancer.	Cao S, Liu W, Li F, Zhao W, Qin C.	Int J Clin Exp Pathol. 2014	25400758
The H19/let-7 double-negative feedback loop contributes to glucose metabolism in muscle cells.	Gao Y, Wu F, Zhou J, Yan L, Jurczak MJ, Lee HY, Yang L, Mueller M, Zhou XB, Dandolo L, Szendroedi J, Roden M, Flannery C, Taylor H, Carmichael GG, Shulman GI, Huang Y.	Nucleic Acids Res. 2014	25399420
Detection of long-chain non-encoding RNA differential expression in non-small cell lung cancer by microarray analysis and preliminary verification.	Wang Y, Xu G, Chen W, Pan Q, Huang K, Pan J, Zhang W, Chen J.	Mol Med Rep. 2015	25394782
Identification and diagnostic performance of a small RNA within the PCA3 and BMCC1 gene locus that potentially targets mRNA.	Drayton RM, Rehman I, Clarke R, Zhao Z, Pang K, Miah S, Stoehr R, Hartmann A, Blizard S, Lavin M, Bryant HE, Martens-Uzunova ES, Jenster G, Hamdy FC, Gardiner RA, Catto JW.	Cancer Epidemiol Biomarkers Prev. 2015	25392181
Plasma long noncoding RNA protected by exosomes as a potential stable biomarker for gastric cancer.	Li Q, Shao Y, Zhang X, Zheng T, Miao M, Qin L, Wang B, Ye G, Xiao B, Guo J.	Tumour Biol. 2015	25391424
Loss of estrogen-regulated microRNA expression increases HER2 signaling and is prognostic of poor outcome in luminal breast cancer.	Bailey ST, Westerling T, Brown M.	Cancer Res. 2015	25388283
Epigenetics in the Pathogenesis of Esophageal Adenocarcinoma.	Kailasam A, Mittal SK, Agrawal DK.	Clin Transl Sci. 2015	25388215
Long non-coding RNAs: critical players in hepatocellular carcinoma.	Sun J, Bie B, Zhang S, Yang J, Li Z.	Int J Mol Sci. 2014	25387074
Construction of a lncRNA-PCG bipartite network and identification of cancer-related lncRNAs: a case study in prostate cancer.	Liu Y, Zhang R, Qiu F, Li K, Zhou Y, Shang D, Xu Y.	Mol Biosyst. 2015	25385343
The molecular mechanism of HOTAIR in tumorigenesis, metastasis, and drug resistance.	Zhou X, Chen J, Tang W.	Acta Biochim Biophys Sin (Shanghai). 2014	25385164
Transforming growth factor-尾-induced long noncoding RNA promotes liver cancer metastasis via RNA-RNA crosstalk.	Sun T, Wong N.	Hepatology. 2015	25380484
LncRNA and mRNA interaction study based on transcriptome profiles reveals potential core genes in the pathogenesis of human glioblastoma multiforme.	Yan Y, Zhang L, Jiang Y, Xu T, Mei Q, Wang H, Qin R, Zou Y, Hu G, Chen J, Lu Y.	J Cancer Res Clin Oncol. 2015	25378224
Conserved sequence-specific lincRNA-steroid receptor interactions drive transcriptional repression and direct cell fate.	Hudson WH, Pickard MR, de Vera IM, Kuiper EG, Mourtada-Maarabouni M, Conn GL, Kojetin DJ, Williams GT, Ortlund EA.	Nat Commun. 2014	25377354
Long non-coding RNA and epigenetic gene regulation of KSHV.	Campbell M, Kung HJ, Izumiya Y.	Viruses. 2014	25375882
[Roles of long noncoding RNA in lung cancer].	Liu YR, Zhang RF, Ying KJ.	Zhejiang Da Xue Xue Bao Yi Xue Ban. 2014	25372650
MALAT1 long non-coding RNA is overexpressed in multiple myeloma and may serve as a marker to predict disease progression.	Cho SF, Chang YC, Chang CS, Lin SF, Liu YC, Hsiao HH, Chang JG, Liu TC.	BMC Cancer. 2014	25369863
The focally amplified lncRNA FAL1 exhibits oncogenic activity.	[No authors listed]	Cancer Discov. 2014	25367941
PAR-CLIP analysis uncovers AUF1 impact on target RNA fate and genome integrity.	Yoon JH, De S, Srikantan S, Abdelmohsen K, Grammatikakis I, Kim J, Kim KM, Noh JH, White EJ, Martindale JL, Yang X, Kang MJ, Wood WH 3rd, Noren Hooten N, Evans MK, Becker KG, Tripathi V, Prasanth KV, Wilson GM, Tuschl T, Ingolia NT, Hafner M, et al.	Nat Commun. 2014	25366541
A high level of circulating HOTAIR is associated with progression and poor prognosis of cervical cancer.	Li J, Wang Y, Yu J, Dong R, Qiu H.	Tumour Biol. 2015	25366139
Upregulation of the long noncoding RNA TUG1 promotes proliferation and migration of esophageal squamous cell carcinoma.	Xu Y, Wang J, Qiu M, Xu L, Li M, Jiang F, Yin R, Xu L.	Tumour Biol. 2015	25366138
Functional characterization of the TERRA transcriptome at damaged telomeres.	Porro A, Feuerhahn S, Delafontaine J, Riethman H, Rougemont J, Lingner J.	Nat Commun. 2014	25359189
Identification of cancer-related lncRNAs through integrating genome, regulome and transcriptome features.	Zhao T, Xu J, Liu L, Bai J, Xu C, Xiao Y, Li X, Zhang L.	Mol Biosyst. 2015	25354589
[Prediction of new long non-coding RNA of laryngeal carcinoma by high-throughput RNA-Seq data].	Zhang Y, Liu G, Wang G, Zhong Q, Chen X, Fang J, Huang Z.	Zhonghua Er Bi Yan Hou Tou Jing Wai Ke Za Zhi. 2014	25351120
Evidence of convergent evolution in humans and macaques supports an adaptive role for copy number variation of the 尾-defensin-2 gene.	Ottolini B, Hornsby MJ, Abujaber R, MacArthur JA, Badge RM, Schwarzacher T, Albertson DG, Bevins CL, Solnick JV, Hollox EJ.	Genome Biol Evol. 2014	25349268
The functional characterization of long noncoding RNA SPRY4-IT1 in human melanoma cells.	Mazar J, Zhao W, Khalil AM, Lee B, Shelley J, Govindarajan SS, Yamamoto F, Ratnam M, Aftab MN, Collins S, Finck BN, Han X, Mattick JS, Dinger ME, Perera RJ.	Oncotarget. 2014	25344859
The Notch driven long non-coding RNA repertoire in T-cell acute lymphoblastic leukemia.	Durinck K, Wallaert A, Van de Walle I, Van Loocke W, Volders PJ, Vanhauwaert S, Geerdens E, Benoit Y, Van Roy N, Poppe B, Soulier J, Cools J, Mestdagh P, Vandesompele J, Rondou P, Van Vlierberghe P, Taghon T, Speleman F.	Haematologica. 2014	25344525
Evaluation of non-coding RNAs as potential targets in head and neck squamous cell carcinoma cancer stem cells.	Rahimy E, Kuo SZ, Ongkeko WM.	Curr Drug Targets. 2014	25341422
Long noncoding RNA HOX transcript antisense intergenic RNA (HOTAIR) as a foe and novel potential therapeutic target for endometrial carcinoma.	You QY, Tao H, Ling B.	Int J Gynecol Cancer. 2014	25340288
High expression of long non-coding RNA SPRY4-IT1 predicts poor prognosis of clear cell renal cell carcinoma.	Zhang HM, Yang FQ, Yan Y, Che JP, Zheng JH.	Int J Clin Exp Pathol. 2014	25337221
Large intervening non-coding RNA HOTAIR is an indicator of poor prognosis and a therapeutic target in human cancers.	Yao Y, Li J, Wang L.	Int J Mol Sci. 2014	25334066
Learning regulatory programs by threshold SVD regression.	Ma X, Xiao L, Wong WH.	Proc Natl Acad Sci U S A. 2014	25331876
RNaseH1 regulates TERRA-telomeric DNA hybrids and telomere maintenance in ALT tumour cells.	Arora R, Lee Y, Wischnewski H, Brun CM, Schwarz T, Azzalin CM.	Nat Commun. 2014	25330849
Elevated expression of long intergenic non-coding RNA HOTAIR in a basal-like variant of MCF-7 breast cancer cells.	Zhuang Y, Nguyen HT, Burow ME, Zhuo Y, El-Dahr SS, Yao X, Cao S, Flemington EK, Nephew KP, Fang F, Collins-Burow B, Rhodes LV, Yu Q, Jayawickramarajah J, Shan B.	Mol Carcinog. 2015	25328122
Long noncoding RNA GAS5 affects cell proliferation and predicts a poor prognosis in patients with colorectal cancer.	Yin D, He X, Zhang E, Kong R, De W, Zhang Z.	Med Oncol. 2014	25326054
Databases for lncRNAs: a comparative evaluation of emerging tools.	Fritah S, Niclou SP, Azuaje F.	RNA. 2014	25323317
The long noncoding RNA Neat1 is required for mammary gland development and lactation.	Standaert L, Adriaens C, Radaelli E, Van Keymeulen A, Blanpain C, Hirose T, Nakagawa S, Marine JC.	RNA. 2014	25316907
A novel long non-coding RNA ENST00000480739 suppresses tumour cell invasion by regulating OS-9 and HIF-1伪 in pancreatic ductal adenocarcinoma.	Sun YW, Chen YF, Li J, Huo YM, Liu DJ, Hua R, Zhang JF, Liu W, Yang JY, Fu XL, Yan T, Hong J, Cao H.	Br J Cancer. 2014	25314054
[Detection of cell-free lncRNA in serum of cancer patients].	Kohls K, Schmidt D, Holdenrieder S, M眉ller SC, Ellinger J.	Urologe A. 2015	25312755
Nuclear factor of activated T cells 5 maintained by Hotair suppression of miR-568 upregulates S100 calcium binding protein A4 to promote breast cancer metastasis.	Li JT, Wang LF, Zhao YL, Yang T, Li W, Zhao J, Yu F, Wang L, Meng YL, Liu NN, Zhu XS, Gao CF, Jia LT, Yang AG.	Breast Cancer Res. 2014	25311085
Comprehensive characterization of cancer subtype associated long non-coding RNAs and their clinical implications.	Zhao W, Luo J, Jiao S.	Sci Rep. 2014	25307233
Long noncoding RNAs as putative biomarkers for prostate cancer detection.	Lee B, Mazar J, Aftab MN, Qi F, Shelley J, Li JL, Govindarajan S, Valerio F, Rivera I, Thurn T, Tran TA, Kameh D, Patel V, Perera RJ.	J Mol Diagn. 2014	25307116
Genetic predisposition to papillary thyroid carcinoma: involvement of FOXE1, TSHR, and a novel lincRNA gene, PTCSC2.	He H, Li W, Liyanarachchi S, Jendrzejewski J, Srinivas M, Davuluri RV, Nagy R, de la Chapelle A.	J Clin Endocrinol Metab. 2015	25303483
Prognostic value of long non-coding RNA HOTAIR in various cancers.	Deng Q, Sun H, He B, Pan Y, Gao T, Chen J, Ying H, Liu X, Wang F, Xu Y, Wang S.	PLoS One. 2014	25303230
Genetic variant in 8q24 is associated with prognosis for gastric cancer in a Chinese population.	Ma G, Gu D, Lv C, Chu H, Xu Z, Tong N, Wang M, Tang C, Xu Y, Zhang Z, Wang B, Chen J.	J Gastroenterol Hepatol. 2015	25302443
The miR-545/374a cluster encoded in the Ftx lncRNA is overexpressed in HBV-related hepatocellular carcinoma and promotes tumorigenesis and tumor progression.	Zhao Q, Li T, Qi J, Liu J, Qin C.	PLoS One. 2014	25299640
Identification and characterization of OSTL (RNF217) encoding a RING-IBR-RING protein adjacent to a translocation breakpoint involving ETV6 in childhood ALL.	Fontanari Krause LM, Japp AS, Krause A, Mooster J, Chopra M, M眉schen M, Bohlander SK.	Sci Rep. 2014	25298122
Long non-coding RNAs in non-small cell lung cancer as biomarkers and therapeutic targets.	Chen J, Wang R, Zhang K, Chen LB.	J Cell Mol Med. 2014	25297942
Genetic variation in the HLA region is associated with susceptibility to herpes zoster.	Crosslin DR, Carrell DS, Burt A, Kim DS, Underwood JG, Hanna DS, Comstock BA, Baldwin E, de Andrade M, Kullo IJ, Tromp G, Kuivaniemi H, Borthwick KM, McCarty CA, Peissig PL, Doheny KF, Pugh E, Kho A, Pacheco J, Hayes MG, Ritchie MD, Verma SS, et al.	Genes Immun. 2015	25297839
[Genome wide screening and characterization of long non-coding RNAs in esophageal cancer].	Cao W, Shi F, Wu L, Yang K, Tian F, Chen G, Wang W, Wu W.	Zhonghua Yi Xue Yi Chuan Xue Za Zhi. 2014	25297587
Comprehensive analysis of long non-coding RNAs in human breast cancer clinical subtypes.	Su X, Malouf GG, Chen Y, Zhang J, Yao H, Valero V, Weinstein JN, Spano JP, Meric-Bernstam F, Khayat D, Esteva FJ.	Oncotarget. 2014	25296969
The functional role of long non-coding RNA in digestive system carcinomas.	Wang GY, Zhu YY, Zhang YQ.	Bull Cancer. 2014	25295496
Circulating long noncoding RNATapSaki is a predictor of mortality in critically ill patients with acute kidney injury.	Lorenzen JM, Schauerte C, Kielstein JT, H眉bner A, Martino F, Fiedler J, Gupta SK, Faulhaber-Walter R, Kumarswamy R, Hafer C, Haller H, Fliser D, Thum T.	Clin Chem. 2015	25294924
Dietary supplementation with polyunsaturated fatty acid during pregnancy modulates DNA methylation at IGF2/H19 imprinted genes and growth of infants.	Lee HS, Barraza-Villarreal A, Biessy C, Duarte-Salles T, Sly PD, Ramakrishnan U, Rivera J, Herceg Z, Romieu I.	Physiol Genomics. 2014	25293351
LncRNA-HOST2 regulates cell biological behaviors in epithelial ovarian cancer through a mechanism involving microRNA let-7b.	Gao Y, Meng H, Liu S, Hu J, Zhang Y, Jiao T, Liu Y, Ou J, Wang D, Yao L, Liu S, Hui N.	Hum Mol Genet. 2015	25292198
A four-long non-coding RNA signature in predicting breast cancer survival.	Meng J, Li P, Zhang Q, Yang Z, Fu S.	J Exp Clin Cancer Res. 2014	25288503
Comparative DNA methylome analysis of endometrial carcinoma reveals complex and distinct deregulation of cancer promoters and enhancers.	Zhang B, Xing X, Li J, Lowdon RF, Zhou Y, Lin N, Zhang B, Sundaram V, Chiappinelli KB, Hagemann IS, Mutch DG, Goodfellow PJ, Wang T.	BMC Genomics. 2014	25286960
[Advances in therapeutic regulation of long non-coding RNA for treating hepatocellular carcinoma].	Dai W, Zeng X, Lin Y.	Zhonghua Gan Zang Bing Za Zhi. 2014	25282736
Metastasis-associated long non-coding RNA drives gastric cancer development and promotes peritoneal metastasis.	Okugawa Y, Toiyama Y, Hur K, Toden S, Saigusa S, Tanaka K, Inoue Y, Mohri Y, Kusunoki M, Boland CR, Goel A.	Carcinogenesis. 2014	25280565
Long noncoding RNA GAPLINC regulates CD44-dependent cell invasiveness and associates with poor prognosis of gastric cancer.	Hu Y, Wang J, Qian J, Kong X, Tang J, Wang Y, Chen H, Hong J, Zou W, Chen Y, Xu J, Fang JY.	Cancer Res. 2014	25277524
Correlation of long non-coding RNA expression with metastasis, drug resistance and clinical outcome in cancer.	Malek E, Jagannathan S, Driscoll JJ.	Oncotarget. 2014	25275300
The oral iron chelator deferasirox inhibits NF-魏B mediated gene expression without impacting on proximal activation: implications for myelodysplasia and aplastic anaemia.	Banerjee A, Mifsud NA, Bird R, Forsyth C, Szer J, Tam C, Kellner S, Grigg A, Motum P, Bentley M, Opat S, Grigoriadis G.	Br J Haematol. 2015	25271366
Elevated expression level of long noncoding RNA MALAT-1 facilitates cell growth, migration and invasion in pancreatic cancer.	Jiao F, Hu H, Yuan C, Wang L, Jiang W, Jin Z, Guo Z, Wang L.	Oncol Rep. 2014	25269958
Long non-coding RNAs drive metastatic progression in melanoma (Review).	Akhbari P, Whitehouse A, Boyne JR.	Int J Oncol. 2014	25269471
Integrated analysis of long noncoding RNAs and mRNAs reveals their potential roles in the pathogenesis of uterine leiomyomas.	Guo H, Zhang X, Dong R, Liu X, Li Y, Lu S, Xu L, Wang Y, Wang X, Hou D, Wei JJ, Shao C, Liu Z.	Oncotarget. 2014	25268745
Molecular function and regulation of long non-coding RNAs: paradigms with potential roles in cancer.	Hajjari M, Khoshnevisan A, Shin YK.	Tumour Biol. 2014	25266799
Long non-coding RNAs differentially expressed between normal versus primary breast tumor tissues disclose converse changes to breast cancer-related protein-coding genes.	Reiche K, Kasack K, Schreiber S, L眉ders T, Due EU, Naume B, Riis M, Kristensen VN, Horn F, B酶rresen-Dale AL, Hackerm眉ller J, Baumbusch LO.	PLoS One. 2014	25264628
Tumor suppressor long non-coding RNA, MT1DP is negatively regulated by YAP and Runx2 to inhibit FoxA1 in liver cancer cells.	Yu W, Qiao Y, Tang X, Ma L, Wang Y, Zhang X, Weng W, Pan Q, Yu Y, Sun F, Wang J.	Cell Signal. 2014	25261601
The novel long noncoding RNA AC138128.1 may be a predictive biomarker in gastric cancer.	Chen X, Sun J, Song Y, Gao P, Zhao J, Huang X, Liu B, Xu H, Wang Z.	Med Oncol. 2014	25260808
Could lncRNAs be the missing links in control of mesenchymal stem cell differentiation?	Tye CE, Gordon JA, Martin-Buley LA, Stein JL, Lian JB, Stein GS.	J Cell Physiol. 2015	25258250
Cisplatin and paclitaxel target significant long noncoding RNAs in laryngeal squamous cell carcinoma.	Chen H, Xin Y, Zhou L, Huang JM, Tao L, Cheng L, Tian J.	Med Oncol. 2014	25257554
Telomere functions grounding on TERRA firma.	Azzalin CM, Lingner J.	Trends Cell Biol. 2015	25257515
lincRNA-RoR and miR-145 regulate invasion in triple-negative breast cancer via targeting ARF6.	Eades G, Wolfson B, Zhang Y, Li Q, Yao Y, Zhou Q.	Mol Cancer Res. 2015	25253741
CEBPA-regulated lncRNAs, new players in the study of acute myeloid leukemia.	Hughes JM, Salvatori B, Giorgi FM, Bozzoni I, Fatica A.	J Hematol Oncol. 2014	25252716
Long noncoding RNAs expression patterns associated with chemo response to cisplatin based chemotherapy in lung squamous cell carcinoma patients.	Hou Z, Xu C, Xie H, Xu H, Zhan P, Yu L, Fang X.	PLoS One. 2014	25250788
Novel RNA markers in prostate cancer: functional considerations and clinical translation.	Pickl JM, Heckmann D, Ratz L, Klauck SM, S眉ltmann H.	Biomed Res Int. 2014	25250334
Power analysis and sample size estimation for RNA-Seq differential expression.	Ching T, Huang S, Garmire LX.	RNA. 2014	25246651
8q24 amplified segments involve novel fusion genes between NSMCE2 and long noncoding RNAs in acute myelogenous leukemia.	Chinen Y, Sakamoto N, Nagoshi H, Taki T, Maegawa S, Tatekawa S, Tsukamoto T, Mizutani S, Shimura Y, Yamamoto-Sugitani M, Kobayashi T, Matsumoto Y, Horiike S, Kuroda J, Taniwaki M.	J Hematol Oncol. 2014	25245984
Inhibition of long non-coding RNA NEAT1 impairs myeloid differentiation in acute promyelocytic leukemia cells.	Zeng C, Xu Y, Xu L, Yu X, Cheng J, Yang L, Chen S, Li Y.	BMC Cancer. 2014	25245097
Long non-coding RNA profiling in laryngeal squamous cell carcinoma and its clinical significance: potential biomarkers for LSCC.	Shen Z, Li Q, Deng H, Lu D, Song H, Guo J.	PLoS One. 2014	25243407
Noncoding RNAs as novel biomarkers in prostate cancer.	R枚nnau CG, Verhaegh GW, Luna-Velez MV, Schalken JA.	Biomed Res Int. 2014	25243154
Diverse functions and mechanisms of mammalian long noncoding RNAs.	Merry CR, Niland C, Khalil AM.	Methods Mol Biol. 2015	25240882
Polymorphisms at long non-coding RNAs and prostate cancer risk in an eastern Chinese population.	Cao DL, Gu CY, Zhu Y, Dai B, Zhang HL, Shi GH, Shen YJ, Zhu YP, Ma CG, Xiao WJ, Qin XJ, Lin GW, Ye DW.	Prostate Cancer Prostatic Dis. 2014	25224557
Long noncoding RNA MALAT1 promotes brain metastasis by inducing epithelial-mesenchymal transition in lung cancer.	Shen L, Chen L, Wang Y, Jiang X, Xia H, Zhuang Z.	J Neurooncol. 2015	25217850
Transcribed ultraconserved noncoding RNAs (T-UCR) are involved in Barrett's esophagus carcinogenesis.	Fassan M, Dall'Olmo L, Galasso M, Braconi C, Pizzi M, Realdon S, Volinia S, Valeri N, Gasparini P, Baffa R, Souza RF, Vicentini C, D'Angelo E, Bornschein J, Nuovo GJ, Zaninotto G, Croce CM, Rugge M.	Oncotarget. 2014	25216530
Long non-coding RNA-LET is a positive prognostic factor and exhibits tumor-suppressive activity in gallbladder cancer.	Ma MZ, Kong X, Weng MZ, Zhang MD, Qin YY, Gong W, Zhang WJ, Quan ZW.	Mol Carcinog. 2015	25213660
Role of lncRNAs in health and disease-size and shape matter.	Mohanty V, G枚kmen-Polar Y, Badve S, Janga SC.	Brief Funct Genomics. 2015	25212482
Histone h1.3 suppresses h19 noncoding RNA expression and cell growth of ovarian cancer cells.	Medrzycki M, Zhang Y, Zhang W, Cao K, Pan C, Lailler N, McDonald JF, Bouhassira EE, Fan Y.	Cancer Res. 2014	25205099
A functional genomic approach identifies FAL1 as an oncogenic long noncoding RNA that associates with BMI1 and represses p21 expression in cancer.	Hu X, Feng Y, Zhang D, Zhao SD, Hu Z, Greshock J, Zhang Y, Yang L, Zhong X, Wang LP, Jean S, Li C, Huang Q, Katsaros D, Montone KT, Tanyi JL, Lu Y, Boyd J, Nathanson KL, Li H, Mills GB, Zhang L.	Cancer Cell. 2014	25203321
FAL1ing inside an amplicon.	Athie A, Huarte M.	Cancer Cell. 2014	25203317
Functional analysis of long noncoding RNAs in development and disease.	Chen LL, Zhao JC.	Adv Exp Med Biol. 2014	25201105
Long non-coding RNAs expressed in pancreatic ductal adenocarcinoma and lncRNA BC008363 an independent prognostic factor in PDAC.	Li J, Liu D, Hua R, Zhang J, Liu W, Huo Y, Cheng Y, Hong J, Sun Y.	Pancreatology. 2014	25200694
Reciprocal regulation of PCGEM1 and miR-145 promote proliferation of LNCaP prostate cancer cells.	He JH, Zhang JZ, Han ZP, Wang L, Lv YB, Li YG.	J Exp Clin Cancer Res. 2014	25200485
Activation of LTBP3 gene by a long noncoding RNA (lncRNA) MALAT1 transcript in mesenchymal stem cells from multiple myeloma.	Li B, Chen P, Qu J, Shi L, Zhuang W, Fu J, Li J, Zhang X, Sun Y, Zhuang W.	J Biol Chem. 2014	25187517
C-Myc-activated long noncoding RNA CCAT1 promotes colon cancer cell proliferation and invasion.	He X, Tan X, Wang X, Jin H, Liu L, Ma L, Yu H, Fan Z.	Tumour Biol. 2014	25185650
Long non-coding RNAs: emerging players in gastric cancer.	Guo X, Xia J, Deng K.	Tumour Biol. 2014	25173641
Noncoding RNA response to xenobiotic exposure: an indicator of toxicity and carcinogenicity.	Marrone AK, Beland FA, Pogribny IP.	Expert Opin Drug Metab Toxicol. 2014	25171492
Association of decreased expression of long non-coding RNA LOC285194 with chemoradiotherapy resistance and poor prognosis in esophageal squamous cell carcinoma.	Tong YS, Zhou XL, Wang XW, Wu QQ, Yang TX, Lv J, Yang JS, Zhu B, Cao XF.	J Transl Med. 2014	25169763
RCCRT1 is correlated with prognosis and promotes cell migration and invasion in renal cell carcinoma.	Song S, Wu Z, Wang C, Liu B, Ye X, Chen J, Yang Q, Ye H, Xu B, Wang L.	Urology. 2014	25168566
Long noncoding RNA HOTAIR involvement in cancer.	Wu Y, Zhang L, Wang Y, Li H, Ren X, Wei F, Yu W, Wang X, Zhang L, Yu J, Hao X.	Tumour Biol. 2014	25168368
Decreased expression of the long non-coding RNA FENDRR is associated with poor prognosis in gastric cancer and FENDRR regulates gastric cancer cell metastasis by affecting fibronectin1 expression.	Xu TP, Huang MD, Xia R, Liu XX, Sun M, Yin L, Chen WM, Han L, Zhang EB, Kong R, De W, Shu YQ.	J Hematol Oncol. 2014	25167886
Identification of differentially expressed long noncoding RNAs in bladder cancer.	Peter S, Borkowska E, Drayton RM, Rakhit CP, Noon A, Chen W, Catto JW.	Clin Cancer Res. 2014	25165097
LncRNA: a link between RNA and cancer.	Yang G, Lu X, Yuan L.	Biochim Biophys Acta. 2014	25159663
Identification of regulatory networks in HSCs and their immediate progeny via integrated proteome, transcriptome, and DNA methylome analysis.	Cabezas-Wallscheid N, Klimmeck D, Hansson J, Lipka DB, Reyes A, Wang Q, Weichenhan D, Lier A, von Paleske L, Renders S, W眉nsche P, Zeisberger P, Brocks D, Gu L, Herrmann C, Haas S, Essers MAG, Brors B, Eils R, Huber W, Milsom MD, Plass C, et al.	Cell Stem Cell. 2014	25158935
Long noncoding RNA HOTAIR as an independent prognostic marker in cancer: a meta-analysis.	Zhang S, Chen S, Yang G, Gu F, Li M, Zhong B, Hu J, Hoffman A, Chen M.	PLoS One. 2014	25157956
LincRNA-p21 regulates neointima formation, vascular smooth muscle cell proliferation, apoptosis, and atherosclerosis by enhancing p53 activity.	Wu G, Cai J, Han Y, Chen J, Huang ZP, Chen C, Cai Y, Huang H, Yang Y, Liu Y, Xu Z, He D, Zhang X, Hu X, Pinello L, Zhong D, He F, Yuan GC, Wang DZ, Zeng C.	Circulation. 2014	25156994
Role of lncRNAs in prostate cancer development and progression.	Weiss M, Plass C, Gerhauser C.	Biol Chem. 2014	25153594
Non-coding RNAs in ageing.	Thum T.	Ageing Res Rev. 2014	25152449
Suppressed expression of long non-coding RNA HOTAIR inhibits proliferation and tumourigenicity of renal carcinoma cells.	Wu Y, Liu J, Zheng Y, You L, Kuang D, Liu T.	Tumour Biol. 2014	25149152
Long noncoding RNAs in liver cancer: what we know in 2014.	Zhao J, Greene CM, Gray SG, Lawless MW.	Expert Opin Ther Targets. 2014	25145388
The lncRNA-MYC regulatory network in cancer.	Deng K, Guo X, Wang H, Xia J.	Tumour Biol. 2014	25139102
Copy number variation analysis on a non-Hodgkin lymphoma case-control study identifies an 11q25 duplication associated with diffuse large B-cell lymphoma.	Conde L, Riby J, Zhang J, Bracci PM, Skibola CF.	PLoS One. 2014	25133503
Long non-coding RNA CARLo-5 is a negative prognostic factor and exhibits tumor pro-oncogenic activity in non-small cell lung cancer.	Luo J, Tang L, Zhang J, Ni J, Zhang HP, Zhang L, Xu JF, Zheng D.	Tumour Biol. 2014	25129441
Expression analysis of GADD45纬, MEG3, and p8 in pituitary adenomas.	Binse I, Ueberberg B, Sandalcioglu IE, Flitsch J, Luedecke DK, Mann K, Petersenn S.	Horm Metab Res. 2014	25126861
Characterization of long non-coding RNA transcriptome in clear-cell renal cell carcinoma by next-generation deep sequencing.	Malouf GG, Zhang J, Yuan Y, Comp茅rat E, Roupr锚t M, Cussenot O, Chen Y, Thompson EJ, Tannir NM, Weinstein JN, Valero V, Khayat D, Spano JP, Su X.	Mol Oncol. 2015	25126716
Long noncoding RNA associated-competing endogenous RNAs in gastric cancer.	Xia T, Liao Q, Jiang X, Shao Y, Xiao B, Xi Y, Guo J.	Sci Rep. 2014	25124853
Considerations when investigating lncRNA function in vivo.	Bassett AR, Akhtar A, Barlow DP, Bird AP, Brockdorff N, Duboule D, Ephrussi A, Ferguson-Smith AC, Gingeras TR, Haerty W, Higgs DR, Miska EA, Ponting CP.	Elife. 2014	25124674
Functional roles of long non-coding RNA in human breast cancer.	Ye N, Wang B, Quan ZF, Cao SJ, Wen XT, Huang Y, Huang XB, Wu R, Ma XP, Yan QG.	Asian Pac J Cancer Prev. 2014	25124562
Appraisal of diagnostic ability of UCA1 as a biomarker of carcinoma of the urinary bladder.	Srivastava AK, Singh PK, Rath SK, Dalela D, Goel MM, Bhatt ML.	Tumour Biol. 2014	25123267
Unbiased analysis of potential targets of breast cancer susceptibility loci by Capture Hi-C.	Dryden NH, Broome LR, Dudbridge F, Johnson N, Orr N, Schoenfelder S, Nagano T, Andrews S, Wingett S, Kozarewa I, Assiotis I, Fenwick K, Maguire SL, Campbell J, Natrajan R, Lambros M, Perrakis E, Ashworth A, Fraser P, Fletcher O.	Genome Res. 2014	25122612
Down-regulation of long non-coding RNA GAS5 is associated with the prognosis of hepatocellular carcinoma.	Tu ZQ, Li RJ, Mei JZ, Li XH.	Int J Clin Exp Pathol. 2014	25120813
Current status of long non-coding RNAs in human cancer with specific focus on colorectal cancer.	Smolle M, Uranitsch S, Gerger A, Pichler M, Haybaeck J.	Int J Mol Sci. 2014	25119862
Downregulation of a long noncoding RNA-ncRuPAR contributes to tumor inhibition in colorectal cancer.	Yan B, Gu W, Yang Z, Gu Z, Yue X, Gu Q, Liu L.	Tumour Biol. 2014	25119598
A long non-coding RNA is required for targeting centromeric protein A to the human centromere.	Qu茅net D, Dalal Y.	Elife. 2014	25117489
Transcriptome sequencing reveals altered long intergenic non-coding RNAs in lung cancer.	White NM, Cabanski CR, Silva-Fisher JM, Dang HX, Govindan R, Maher CA.	Genome Biol. 2014	25116943
Long non-coding RNAs in cancer: implications for personalized therapy.	Vitiello M, Tuccoli A, Poliseno L.	Cell Oncol (Dordr). 2015	25113790
Expression quantitative trait loci in long non-coding RNA ZNRD1-AS1 influence both HBV infection and hepatocellular carcinoma development.	Wen J, Liu Y, Liu J, Liu L, Song C, Han J, Zhu L, Wang C, Chen J, Zhai X, Shen H, Hu Z.	Mol Carcinog. 2015	25110835
Common features of chromatin in aging and cancer: cause or coincidence?	Zane L, Sharma V, Misteli T.	Trends Cell Biol. 2014	25103681
Combined detection of serum exosomal miR-21 and HOTAIR as diagnostic and prognostic biomarkers for laryngeal squamous cell carcinoma.	Wang J, Zhou Y, Lu J, Sun Y, Xiao H, Liu M, Tian L.	Med Oncol. 2014	25099764
Long non-coding RNAs in primary myelofibrosis: the dark matter in hematopoietic progenitor cells?	Van Roosbroeck K, Verstovsek S, Calin GA.	Leuk Lymphoma. 2015	25093380
A novel antisense long noncoding RNA within the IGF1R gene locus is imprinted in hematopoietic malignancies.	Sun J, Li W, Sun Y, Yu D, Wen X, Wang H, Cui J, Wang G, Hoffman AR, Hu JF.	Nucleic Acids Res. 2014	25092925
Long noncoding RNA expression profiles of lung adenocarcinoma ascertained by microarray analysis.	Xu G, Chen J, Pan Q, Huang K, Pan J, Zhang W, Chen J, Yu F, Zhou T, Wang Y.	PLoS One. 2014	25089627
Regulation of tumor cell migration and invasion by the H19/let-7 axis is antagonized by metformin-induced DNA methylation.	Yan L, Zhou J, Gao Y, Ghazal S, Lu L, Bellone S, Yang Y, Liu N, Zhao X, Santin AD, Taylor H, Huang Y.	Oncogene. 2015	25088204
Long noncoding RNA TARID directs demethylation and activation of the tumor suppressor TCF21 via GADD45A.	Arab K, Park YJ, Lindroth AM, Sch盲fer A, Oakes C, Weichenhan D, Lukanova A, Lundin E, Risch A, Meister M, Dienemann H, Dyckhoff G, Herold-Mende C, Grummt I, Niehrs C, Plass C.	Mol Cell. 2014	25087872
Bioinformatics method to predict two regulation mechanism: TF-miRNA-mRNA and lncRNA-miRNA-mRNA in pancreatic cancer.	Ye S, Yang L, Zhao X, Song W, Wang W, Zheng S.	Cell Biochem Biophys. 2014	25087086
Genome-wide identification and predictive modeling of lincRNAs polyadenylation in cancer genome.	Zhang S, Han J, Zhong D, Liu R, Zheng J.	Comput Biol Chem. 2014	25086506
LncRNA expression profiles of EGFR exon 19 deletions in lung adenocarcinoma ascertained by using microarray analysis.	Wang Y, Chen W, Chen J, Pan Q, Pan J.	Med Oncol. 2014	25085781
Expression of the HOX genes and HOTAIR in atypical teratoid rhabdoid tumors and other pediatric brain tumors.	Chakravadhanula M, Ozols VV, Hampton CN, Zhou L, Catchpoole D, Bhardwaj RD.	Cancer Genet. 2014	25085602
A novel wnt regulatory axis in endometrioid endometrial cancer.	Zhao Y, Yang Y, Trovik J, Sun K, Zhou L, Jiang P, Lau TS, Hoivik EA, Salvesen HB, Sun H, Wang H.	Cancer Res. 2014	25085246
Long intergenic non-coding RNAs (LincRNAs) identified by RNA-seq in breast cancer.	Ding X, Zhu L, Ji T, Zhang X, Wang F, Gan S, Zhao M, Yang H.	PLoS One. 2014	25084155
Genome-wide mapping and characterization of Notch-regulated long noncoding RNAs in acute leukemia.	Trimarchi T, Bilal E, Ntziachristos P, Fabbri G, Dalla-Favera R, Tsirigos A, Aifantis I.	Cell. 2014	25083870
A long non-coding RNA snaR contributes to 5-fluorouracil resistance in human colon cancer cells.	Lee H, Kim C, Ku JL, Kim W, Yoon SK, Kuh HJ, Lee JH, Nam SW, Lee EK.	Mol Cells. 2014	25078450
Long non-coding RNAs involved in gynecological cancer.	Zhao M, Qiu Y, Yang B, Sun L, Hei K, Du X, Li Y.	Int J Gynecol Cancer. 2014	25078335
Long noncoding RNA HMlincRNA717 and AC130710 have been officially named as gastric cancer associated transcript 2 (GACAT2) and GACAT3, respectively.	Chen S, Li P, Xiao B, Guo J.	Tumour Biol. 2014	25077925
MiR-7, inhibited indirectly by lincRNA HOTAIR, directly inhibits SETDB1 and reverses the EMT of breast cancer stem cells by downregulating the STAT3 pathway.	Zhang H, Cai K, Wang J, Wang X, Cheng K, Shi F, Jiang L, Zhang Y, Dou J.	Stem Cells. 2014	25070049
The role of microRNAs and long non-coding RNAs in the pathology, diagnosis, and management of melanoma.	Aftab MN, Dinger ME, Perera RJ.	Arch Biochem Biophys. 2014	25065585
Long non-coding RNA HOTAIR promotes carcinogenesis and invasion of gastric adenocarcinoma.	Lee NK, Lee JH, Park CH, Yu D, Lee YC, Cheong JH, Noh SH, Lee SK.	Biochem Biophys Res Commun. 2014	25063030
Up-regulation of 91H promotes tumor metastasis and predicts poor prognosis for patients with colorectal cancer.	Deng Q, He B, Gao T, Pan Y, Sun H, Xu Y, Li R, Ying H, Wang F, Liu X, Chen J, Wang S.	PLoS One. 2014	25058480
Computational methods to predict long noncoding RNA functions based on co-expression network.	Zhao Y, Luo H, Chen X, Xiao Y, Chen R.	Methods Mol Biol. 2014	25055914
Noncoding RNA in bladder cancer: a specific focus upon high-risk nonmuscle invasive disease.	Noon AP, Catto JW.	Curr Opin Urol. 2014	25051024
Oncogenic role of long noncoding RNA AF118081 in anti-benzo[a]pyrene-trans-7,8-dihydrodiol-9,10-epoxide-transformed 16HBE cells.	Yang Q, Zhang S, Liu H, Wu J, Xu E, Peng B, Jiang Y.	Toxicol Lett. 2014	25050996
Long non-coding RNA deregulation in tongue squamous cell carcinoma.	Gao W, Chan JY, Wong TS.	Biomed Res Int. 2014	25045670
An integrated analysis of miRNA, lncRNA, and mRNA expression profiles.	Guo L, Zhao Y, Yang S, Zhang H, Chen F.	Biomed Res Int. 2014	25045664
Oncofetal long noncoding RNA PVT1 promotes proliferation and stem cell-like property of hepatocellular carcinoma cells by stabilizing NOP2.	Wang F, Yuan JH, Wang SB, Yang F, Yuan SX, Ye C, Yang N, Zhou WP, Li WL, Li W, Sun SH.	Hepatology. 2014	25043274
PVT1 dependence in cancer with MYC copy-number increase.	Tseng YY, Moriarity BS, Gong W, Akiyama R, Tiwari A, Kawakami H, Ronning P, Reuland B, Guenther K, Beadnell TC, Essig J, Otto GM, O'Sullivan MG, Largaespada DA, Schwertfeger KL, Marahrens Y, Kawakami Y, Bagchi A.	Nature. 2014	25043044
Functional significance of long non-coding RNAs in breast cancer.	Vikram R, Ramachandran R, Abdul KS.	Breast Cancer. 2014	25038622
Prognostic impact of Bcl-2 depends on tumor histology and expression of MALAT-1 lncRNA in non-small-cell lung cancer.	Schmidt LH, G枚rlich D, Spieker T, Rohde C, Schuler M, Mohr M, Humberg J, Sauer T, Thoenissen NH, Huge A, Voss R, Marra A, Faldum A, M眉ller-Tidow C, Berdel WE, Wiewrodt R.	J Thorac Oncol. 2014	25036876
Re: The long noncoding RNA SChLAP1 promotes aggressive prostate cancer and antagonizes the SWI/SNF complex.	Atala A.	J Urol. 2014	25035039
Computational analysis identifies a sponge interaction network between long non-coding RNAs and messenger RNAs in human breast cancer.	Paci P, Colombo T, Farina L.	BMC Syst Biol. 2014	25033876
High expression of lncRNA MALAT1 suggests a biomarker of poor prognosis in colorectal cancer.	Zheng HT, Shi DB, Wang YW, Li XX, Xu Y, Tripathi P, Gu WL, Cai GX, Cai SJ.	Int J Clin Exp Pathol. 2014	25031737
LncRNA TSLC1-AS1 is a novel tumor suppressor in glioma.	Qin X, Yao J, Geng P, Fu X, Xue J, Zhang Z.	Int J Clin Exp Pathol. 2014	25031725
A novel long non-coding RNA FOXCUT and mRNA FOXC1 pair promote progression and predict poor prognosis in esophageal squamous cell carcinoma.	Pan F, Yao J, Chen Y, Zhou C, Geng P, Mao H, Fang X.	Int J Clin Exp Pathol. 2014	25031703
Decreased expression of a novel lncRNA CADM1-AS1 is associated with poor prognosis in patients with clear cell renal cell carcinomas.	Yao J, Chen Y, Wang Y, Liu S, Yuan X, Pan F, Geng P.	Int J Clin Exp Pathol. 2014	25031695
Upregulation of the long noncoding RNA HOTAIR predicts recurrence in stage Ta/T1 bladder cancer.	Yan TH, Lu SW, Huang YQ, Que GB, Chen JH, Chen YP, Zhang HB, Liang XL, Jiang JH.	Tumour Biol. 2014	25030736
Emerging role of epigenetics in systemic sclerosis pathogenesis.	Ciechomska M, van Laar JM, O'Reilly S.	Genes Immun. 2014	25030429
The lncRNA PCAT29 inhibits oncogenic phenotypes in prostate cancer.	Malik R, Patel L, Prensner JR, Shi Y, Iyer MK, Subramaniyan S, Carley A, Niknafs YS, Sahu A, Han S, Ma T, Liu M, Asangani IA, Jing X, Cao X, Dhanasekaran SM, Robinson DR, Feng FY, Chinnaiyan AM.	Mol Cancer Res. 2014	25030374
High expression of CAI2, a 9p21-embedded long noncoding RNA, contributes to advanced-stage neuroblastoma.	Barnhill LM, Williams RT, Cohen O, Kim Y, Batova A, Mielke JA, Messer K, Pu M, Bao L, Yu AL, Diccianni MB.	Cancer Res. 2014	25028366
LincRNAs MONC and MIR100HG act as oncogenes in acute megakaryoblastic leukemia.	Emmrich S, Streltsov A, Schmidt F, Thangapandi VR, Reinhardt D, Klusmann JH.	Mol Cancer. 2014	25027842
HOTAIR: a cancer-related long non-coding RNA.	Cai B, Song XQ, Cai JP, Zhang S.	Neoplasma. 2014	25027739
Long non-coding RNA MALAT1 promotes tumour growth and metastasis in colorectal cancer through binding to SFPQ and releasing oncogene PTBP2 from SFPQ/PTBP2 complex.	Ji Q, Zhang L, Liu X, Zhou L, Wang W, Han Z, Sui H, Tang Y, Wang Y, Liu N, Ren J, Hou F, Li Q.	Br J Cancer. 2014	25025966
The long noncoding RNA expression profile of hepatocellular carcinoma identified by microarray analysis.	Zhu J, Liu S, Ye F, Shen Y, Tie Y, Zhu J, Jin Y, Zheng X, Wu Y, Fu H.	PLoS One. 2014	25025236
EFNA3 long noncoding RNAs induced by hypoxia promote metastatic dissemination.	G贸mez-Maldonado L, Tiana M, Roche O, Prado-Cabrero A, Jensen L, Fernandez-Barral A, Guijarro-Mu帽oz I, Favaro E, Moreno-Bueno G, Sanz L, Aragones J, Harris A, Volpert O, Jimenez B, del Peso L.	Oncogene. 2015	25023702
Long noncoding RNA HOTAIR can serve as a common molecular marker for lymph node metastasis: a meta-analysis.	Cai B, Wu Z, Liao K, Zhang S.	Tumour Biol. 2014	25017366
Hsa-miR-1 downregulates long non-coding RNA urothelial cancer associated 1 in bladder cancer.	Wang T, Yuan J, Feng N, Li Y, Lin Z, Jiang Z, Gui Y.	Tumour Biol. 2014	25015192
Effects of the endocrine-disrupting chemical DDT on self-renewal and differentiation of human mesenchymal stem cells.	Strong AL, Shi Z, Strong MJ, Miller DF, Rusch DB, Buechlein AM, Flemington EK, McLachlan JA, Nephew KP, Burow ME, Bunnell BA.	Environ Health Perspect. 2015	25014179
Long non-coding RNA URHC regulates cell proliferation and apoptosis via ZAK through the ERK/MAPK signaling pathway in hepatocellular carcinoma.	Xu WH, Zhang JB, Dang Z, Li X, Zhou T, Liu J, Wang DS, Song WJ, Dou KF.	Int J Biol Sci. 2014	25013376
A novel reannotation strategy for dissecting DNA methylation patterns of human long intergenic non-coding RNAs in cancers.	Zhi H, Ning S, Li X, Li Y, Wu W, Li X.	Nucleic Acids Res. 2014	25013169
Emerging role of MicroRNAs and long noncoding RNAs in respiratory disease.	Booton R, Lindsay MA.	Chest. 2014	25010962
Role of HOTAIR long noncoding RNA in metastatic progression of lung cancer.	Zhao W, An Y, Liang Y, Xie XW.	Eur Rev Med Pharmacol Sci. 2014	25010625
Screening of lymph nodes metastasis associated lncRNAs in colorectal cancer patients.	Han J, Rong LF, Shi CB, Dong XG, Wang J, Wang BL, Wen H, He ZY.	World J Gastroenterol. 2014	25009386
Long non-coding RNA and microRNAs might act in regulating the expression of BARD1 mRNAs.	Pilyugin M, Irminger-Finger I.	Int J Biochem Cell Biol. 2014	25008968
Regulation of inflammatory phenotype in macrophages by a diabetes-induced long noncoding RNA.	Reddy MA, Chen Z, Park JT, Wang M, Lanting L, Zhang Q, Bhatt K, Leung A, Wu X, Putta S, S忙trom P, Devaraj S, Natarajan R.	Diabetes. 2014	25008173
Long noncoding RNA-EBIC promotes tumor cell invasion by binding to EZH2 and repressing E-cadherin in cervical cancer.	Sun NX, Ye C, Zhao Q, Zhang Q, Xu C, Wang SB, Jin ZJ, Sun SH, Wang F, Li W.	PLoS One. 2014	25007342
Emerging role of long non-coding RNA SOX2OT in SOX2 regulation in breast cancer.	Askarian-Amiri ME, Seyfoddin V, Smart CE, Wang J, Kim JE, Hansji H, Baguley BC, Finlay GJ, Leung EY.	PLoS One. 2014	25006803
Osteopontin enhances the expression of HOTAIR in cancer cells via IRF1.	Yang G, Zhang S, Gao F, Liu Z, Lu M, Peng S, Zhang T, Zhang F.	Biochim Biophys Acta. 2014	24999034
Long non-coding RNA urothelial carcinoma associated 1 induces cell replication by inhibiting BRG1 in 5637 cells.	Wang X, Gong Y, Jin B, Wu C, Yang J, Wang L, Zhang Z, Mao Z.	Oncol Rep. 2014	24993775
Long non-coding RNA INXS is a critical mediator of BCL-XS induced apoptosis.	DeOcesano-Pereira C, Amaral MS, Parreira KS, Ayupe AC, Jacysyn JF, Amarante-Mendes GP, Reis EM, Verjovski-Almeida S.	Nucleic Acids Res. 2014	24992962
lncRNA H19/miR-675 axis represses prostate cancer metastasis by targeting TGFBI.	Zhu M, Chen Q, Liu X, Sun Q, Zhao X, Deng R, Wang Y, Huang J, Xu M, Yan J, Yu J.	FEBS J. 2014	24988946
Epigenetic remodelling and dysregulation of DLGAP4 is linked with early-onset cerebellar ataxia.	Minocherhomji S, Hansen C, Kim HG, Mang Y, Bak M, Guldberg P, Papadopoulos N, Eiberg H, Doh GD, M酶llg氓rd K, Hertz JM, Nielsen JE, Ropers HH, T眉mer Z, Tommerup N, Kalscheuer VM, Silahtaroglu A.	Hum Mol Genet. 2014	24986922
Gastric juice long noncoding RNA used as a tumor marker for screening gastric cancer.	Shao Y, Ye M, Jiang X, Sun W, Ding X, Liu Z, Ye G, Zhang X, Xiao B, Guo J.	Cancer. 2014	24986041
Increased expression of long noncoding RNA ABHD11-AS1 in gastric cancer and its clinical significance.	Lin X, Yang M, Xia T, Guo J.	Med Oncol. 2014	24984296
Silencing of LINE-1 retrotransposons contributes to variation in small noncoding RNA expression in human cancer cells.	Ohms S, Rangasamy D.	Oncotarget. 2014	24980824
UCA1, a long non-coding RNA up-regulated in colorectal cancer influences cell proliferation, apoptosis and cell cycle distribution.	Han Y, Yang YN, Yuan HH, Zhang TT, Sui H, Wei XL, Liu L, Huang P, Zhang WJ, Bai YX.	Pathology. 2014	24977734
lncRNA-AC130710 targeting by miR-129-5p is upregulated in gastric cancer and associates with poor prognosis.	Xu C, Shao Y, Xia T, Yang Y, Dai J, Luo L, Zhang X, Sun W, Song H, Xiao B, Guo J.	Tumour Biol. 2014	24969565
Extracellular vesicles shed by glioma cells: pathogenic role and clinical value.	Chistiakov DA, Chekhonin VP.	Tumour Biol. 2014	24969563
EZH2-mediated epigenetic suppression of long noncoding RNA SPRY4-IT1 promotes NSCLC cell proliferation and metastasis by affecting the epithelial-mesenchymal transition.	Sun M, Liu XH, Lu KH, Nie FQ, Xia R, Kong R, Yang JS, Xu TP, Liu YW, Zou YF, Lu BB, Yin R, Zhang EB, Xu L, De W, Wang ZX.	Cell Death Dis. 2014	24967960
Long non-coding RNA BANCR promotes proliferation in malignant melanoma by regulating MAPK pathway activation.	Li R, Zhang L, Jia L, Duan Y, Li Y, Bao L, Sha N.	PLoS One. 2014	24967732
The ins and outs of microRNAs as biomarkers in liver disease and transplantation.	Farid WR, Verhoeven CJ, de Jonge J, Metselaar HJ, Kazemier G, van der Laan LJ.	Transpl Int. 2014	24963540
Clinical significance of the low expression of FER1L4 in gastric cancer patients.	Liu Z, Shao Y, Tan L, Shi H, Chen S, Guo J.	Tumour Biol. 2014	24961353
Low expression of lncRNA-HMlincRNA717 in human gastric cancer and its clinical significances.	Shao Y, Chen H, Jiang X, Chen S, Li P, Ye M, Li Q, Sun W, Guo J.	Tumour Biol. 2014	24961350
Long noncoding RNA MRUL promotes ABCB1 expression in multidrug-resistant gastric cancer cell sublines.	Wang Y, Zhang D, Wu K, Zhao Q, Nie Y, Fan D.	Mol Cell Biol. 2014	24958102
Long noncoding RNA profiles identify five distinct molecular subtypes of colorectal cancer with clinical relevance.	Chen H, Xu J, Hong J, Tang R, Zhang X, Fang JY.	Mol Oncol. 2014	24954858
HSF1 regulation of 尾-catenin in mammary cancer cells through control of HuR/elavL1 expression.	Chou SD, Murshid A, Eguchi T, Gong J, Calderwood SK.	Oncogene. 2015	24954509
Long non-coding RNA HOTAIR, a c-Myc activated driver of malignancy, negatively regulates miRNA-130a in gallbladder cancer.	Ma MZ, Li CX, Zhang Y, Weng MZ, Zhang MD, Qin YY, Gong W, Quan ZW.	Mol Cancer. 2014	24953832
Downregulation of LncRNAH19 and MiR-675 promotes migration and invasion of human hepatocellular carcinoma cells through AKT/GSK-3尾/Cdc25A signaling pathway.	Lv J, Ma L, Chen XL, Huang XH, Wang Q.	J Huazhong Univ Sci Technolog Med Sci. 2014	24939300
MicroRNA binding to the HIV-1 Gag protein inhibits Gag assembly and virus production.	Chen AK, Sengupta P, Waki K, Van Engelenburg SB, Ochiya T, Ablan SD, Freed EO, Lippincott-Schwartz J.	Proc Natl Acad Sci U S A. 2014	24938790
A method for detecting long non-coding RNAs with tiled RNA expression microarrays.	Lund SH, Gudbjartsson DF, Rafnar T, Sigurdsson A, Gudjonsson SA, Gudmundsson J, Stefansson K, Stefansson G.	PLoS One. 2014	24937006
Influence of curcumin on HOTAIR-mediated migration of human renal cell carcinoma cells.	Pei CS, Wu HY, Fan FT, Wu Y, Shen CS, Pan LQ.	Asian Pac J Cancer Prev. 2014	24935377
A long noncoding RNA Sox2ot regulates lung cancer cell proliferation and is a prognostic indicator of poor survival.	Hou Z, Zhao W, Zhou J, Shen L, Zhan P, Xu C, Chang C, Bi H, Zou J, Yao X, Huang R, Yu L, Yan J.	Int J Biochem Cell Biol. 2014	24927902
Growth arrest-specific transcript 5 associated snoRNA levels are related to p53 expression and DNA damage in colorectal cancer.	Krell J, Frampton AE, Mirnezami R, Harding V, De Giorgio A, Roca Alonso L, Cohen P, Ottaviani S, Colombo T, Jacob J, Pellegrino L, Buchanan G, Stebbing J, Castellano L.	PLoS One. 2014	24926850
Frequent coamplification and cooperation between C-MYC and PVT1 oncogenes promote malignant pleural mesothelioma.	Riquelme E, Suraokar MB, Rodriguez J, Mino B, Lin HY, Rice DC, Tsao A, Wistuba II.	J Thorac Oncol. 2014	24926545
Long non-coding RNAs in cancer invasion and metastasis.	Shen XH, Qi P, Du X.	Mod Pathol. 2015	24925053
LincRNA-ROR induces epithelial-to-mesenchymal transition and contributes to breast cancer tumorigenesis and metastasis.	Hou P, Zhao Y, Li Z, Yao R, Ma M, Gao Y, Zhao L, Zhang Y, Huang B, Lu J.	Cell Death Dis. 2014	24922071
H19 promotes pancreatic cancer metastasis by derepressing let-7's suppression on its target HMGA2-mediated EMT.	Ma C, Nong K, Zhu H, Wang W, Huang X, Yuan Z, Ai K.	Tumour Biol. 2014	24920070
Epigenetics: an emerging player in gastric cancer.	Kang C, Song JJ, Lee J, Kim MY.	World J Gastroenterol. 2014	24914365
Transcriptional outcome of telomere signalling.	Ye J, Renault VM, Jamet K, Gilson E.	Nat Rev Genet. 2014	24913665
Regulation of pri-miRNA processing by a long noncoding RNA transcribed from an ultraconserved region.	Liz J, Portela A, Soler M, G贸mez A, Ling H, Michlewski G, Calin GA, Guil S, Esteller M.	Mol Cell. 2014	24910097
Low expression of novel lncRNA RP11-462C24.1 suggests a biomarker of poor prognosis in colorectal cancer.	Shi D, Zheng H, Zhuo C, Peng J, Li D, Xu Y, Li X, Cai G, Cai S.	Med Oncol. 2014	24908062
Analysis of lncRNA expression profiles in non-small cell lung cancers (NSCLC) and their clinical subtypes.	Yang J, Lin J, Liu T, Chen T, Pan S, Huang W, Li S.	Lung Cancer. 2014	24906504
Expression pattern of long non-coding RNAs in renal cell carcinoma revealed by microarray.	Qin C, Han Z, Qian J, Bao M, Li P, Ju X, Zhang S, Zhang L, Li S, Cao Q, Lu Q, Li J, Shao P, Meng X, Zhang W, Yin C.	PLoS One. 2014	24905231
Cell biology. Lengthy RNAs earn respect as cellular players.	Pennisi E.	Science. 2014	24904133
Potential roles of abnormally expressed long noncoding RNA UCA1 and Malat-1 in metastasis of melanoma.	Tian Y, Zhang X, Hao Y, Fang Z, He Y.	Melanoma Res. 2014	24892958
Long non-coding RNA UCA1 promotes glycolysis by upregulating hexokinase 2 through the mTOR-STAT3/microRNA143 pathway.	Li Z, Li X, Wu S, Xue M, Chen W.	Cancer Sci. 2014	24890811
The expression and functional role of a FOXC1 related mRNA-lncRNA pair in oral squamous cell carcinoma.	Kong XP, Yao J, Luo W, Feng FK, Ma JT, Ren YP, Wang DL, Bu RF.	Mol Cell Biochem. 2014	24889262
Comparison of long nonücoding RNAs, microRNAs and messenger RNAs involved in initiation and progression of esophageal squamous cell carcinoma.	Li SQ, Li F, Xiao Y, Wang CM, Tuo L, Hu J, Yang XB, Wang JS, Shi WH, Li X, Cao XF.	Mol Med Rep. 2014	24888564
A shared transcriptional program in early breast neoplasias despite genetic and clinical distinctions.	Brunner AL, Li J, Guo X, Sweeney RT, Varma S, Zhu SX, Li R, Tibshirani R, West RB.	Genome Biol. 2014	24887547
Long non-coding RNAs in glioma: functional roles and clinical perspectives.	Zhang XQ, Leung GK.	Neurochem Int. 2014	24887176
GAS5 long non-coding RNA in malignant pleural mesothelioma.	Renganathan A, Kresoja-Rakic J, Echeverry N, Ziltener G, Vrugt B, Opitz I, Stahel RA, Felley-Bosco E.	Mol Cancer. 2014	24885398
Decreased expression of long noncoding RNA GAS5 indicates a poor prognosis and promotes cell proliferation in gastric cancer.	Sun M, Jin FY, Xia R, Kong R, Li JH, Xu TP, Liu YW, Zhang EB, Liu XH, De W.	BMC Cancer. 2014	24884417
The miRNA-mediated cross-talk between transcripts provides a novel layer of posttranscriptional regulation.	Tan JY, Marques AC.	Adv Genet. 2014	24880735
Identification of a novel MTOR activator and discovery of a competing endogenous RNA regulating autophagy in vascular endothelial cells.	Ge D, Han L, Huang S, Peng N, Wang P, Jiang Z, Zhao J, Su L, Zhang S, Zhang Y, Kung H, Zhao B, Miao J.	Autophagy. 2014	24879147
A polymorphism rs12325489C>T in the lincRNA-ENST00000515084 exon was found to modulate breast cancer risk via GWAS-based association analyses.	Li N, Zhou P, Zheng J, Deng J, Wu H, Li W, Li F, Li H, Lu J, Zhou Y, Zhang C.	PLoS One. 2014	24879036
LncRNAs expression signatures of hepatocellular carcinoma revealed by microarray.	Liu WT, Lu X, Tang GH, Ren JJ, Liao WJ, Ge PL, Huang JF.	World J Gastroenterol. 2014	24876753
Coordinated control of senescence by lncRNA and a novel T-box3 co-repressor complex.	Kumar P P, Emechebe U, Smith R, Franklin S, Moore B, Yandell M, Lessnick SL, Moon AM.	Elife. 2014	24876127
Involvement of extracellular vesicle long noncoding RNA (linc-VLDLR) in tumor cell responses to chemotherapy.	Takahashi K, Yan IK, Wood J, Haga H, Patel T.	Mol Cancer Res. 2014	24874432
Noncoding RNAs: 'our turn' to join the p53 network.	Li Y, Lu H.	J Mol Cell Biol. 2014	24868101
Transcriptome profiling of prostate tumor and matched normal samples by RNA-Seq.	Zhai W, Yao XD, Xu YF, Peng B, Zhang HM, Liu M, Huang JH, Wang GC, Zheng JH.	Eur Rev Med Pharmacol Sci. 2014	24867513
Promoter hypermethylation influences the suppressive role of maternally expressed 3, a long non-coding RNA, in the development of epithelial ovarian cancer.	Sheng X, Li J, Yang L, Chen Z, Zhao Q, Tan L, Zhou Y, Li J.	Oncol Rep. 2014	24859196
MALAT1 promotes cell proliferation in gastric cancer by recruiting SF2/ASF.	Wang J, Su L, Chen X, Li P, Cai Q, Yu B, Liu B, Wu W, Zhu Z.	Biomed Pharmacother. 2014	24857172
P53-regulated long non-coding RNA TUG1 affects cell proliferation in human non-small cell lung cancer, partly through epigenetically regulating HOXB7 expression.	Zhang EB, Yin DD, Sun M, Kong R, Liu XH, You LH, Han L, Xia R, Wang KM, Yang JS, De W, Shu YQ, Wang ZX.	Cell Death Dis. 2014	24853421
Inferring novel lncRNA-disease associations based on a random walk model of a lncRNA functional similarity network.	Sun J, Shi H, Wang Z, Zhang C, Liu L, Wang L, He W, Hao D, Liu S, Zhou M.	Mol Biosyst. 2014	24850297
[In vivo functions of long non-coding RNAs].	Li L, Song X.	Yi Chuan. 2014	24846963
Histones and long non-coding RNAs: the new insights of epigenetic deregulation involved in oral cancer.	Gonz谩lez-Ram铆rez I, Soto-Reyes E, S谩nchez-P茅rez Y, Herrera LA, Garc铆a-Cuellar C.	Oral Oncol. 2014	24844984
Long non-coding RNA HOTAIR is a powerful predictor of metastasis and poor prognosis and is associated with epithelial-mesenchymal transition in colon cancer.	Wu ZH, Wang XL, Tang HM, Jiang T, Chen J, Lu S, Qiu GQ, Peng ZH, Yan DW.	Oncol Rep. 2014	24840737
Methods for the study of long noncoding RNA in cancer cell signaling.	Feng Y, Hu X, Zhang Y, Zhang D, Li C, Zhang L.	Methods Mol Biol. 2014	24839023
A long noncoding RNA critically regulates Bcr-Abl-mediated cellular transformation by acting as a competitive endogenous RNA.	Guo G, Kang Q, Zhu X, Chen Q, Wang X, Chen Y, Ouyang J, Zhang L, Tan H, Chen R, Huang S, Chen JL.	Oncogene. 2015	24837367
Long noncoding RNAs and prostate carcinogenesis: the missing 'linc'?	Walsh AL, Tuzova AV, Bolton EM, Lynch TH, Perry AS.	Trends Mol Med. 2014	24836411
Non-coding RNAs and gastric cancer.	Li PF, Chen SC, Xia T, Jiang XM, Shao YF, Xiao BX, Guo JM.	World J Gastroenterol. 2014	24833871
A new tumor suppressor LncRNA ADAMTS9-AS2 is regulated by DNMT1 and inhibits migration of glioma cells.	Yao J, Zhou B, Zhang J, Geng P, Liu K, Zhu Y, Zhu W.	Tumour Biol. 2014	24833086
Long intergenic non-coding RNA HOTAIRM1 regulates cell cycle progression during myeloid maturation in NB4 human promyelocytic leukemia cells.	Zhang X, Weissman SM, Newburger PE.	RNA Biol. 2014	24824789
A new Lnc in metastasis: long noncoding RNA mediates the prometastatic functions of TGF-尾.	Li W, Kang Y.	Cancer Cell. 2014	24823634
Differential expression of long noncoding RNA in primary and recurrent nasopharyngeal carcinoma.	Gao W, Chan JY, Wong TS.	Biomed Res Int. 2014	24822202
Integrated analysis of long non-coding RNAs and mRNA expression profiles reveals the potential role of lncRNAs in gastric cancer pathogenesis.	Lin XC, Zhu Y, Chen WB, Lin LW, Chen DH, Huang JR, Pan K, Lin Y, Wu BT, Dai Y, Tu ZG.	Int J Oncol. 2014	24819045
Long non-coding RNAs as novel biomarkers and therapeutic targets in head and neck cancers.	Yang QQ, Deng YF.	Int J Clin Exp Pathol. 2014	24817925
ncRuPAR inhibits gastric cancer progression by down-regulating protease-activated receptor-1.	Liu L, Yan B, Yang Z, Zhang X, Gu Q, Yue X.	Tumour Biol. 2014	24817013
An emerging understanding of long noncoding RNAs in kidney cancer.	Zhou S, Wang J, Zhang Z.	J Cancer Res Clin Oncol. 2014	24816785
Expression and prognostic significance of lncRNA MALAT1 in pancreatic cancer tissues.	Liu JH, Chen G, Dang YW, Li CJ, Luo DZ.	Asian Pac J Cancer Prev. 2014	24815433
FAS-antisense 1 lncRNA and production of soluble versus membrane Fas in B-cell lymphoma.	Sehgal L, Mathur R, Braun FK, Wise JF, Berkova Z, Neelapu S, Kwak LW, Samaniego F.	Leukemia. 2014	24811343
Long noncoding RNA SPRY4-IT1 is upregulated in esophageal squamous cell carcinoma and associated with poor prognosis.	Xie HW, Wu QQ, Zhu B, Chen FJ, Ji L, Li SQ, Wang CM, Tong YS, Tuo L, Wu M, Liu ZH, Lv J, Shi WH, Cao XF.	Tumour Biol. 2014	24810925
Overexpression of lncRNA H19 enhances carcinogenesis and metastasis of gastric cancer.	Li H, Yu B, Li J, Su L, Yan M, Zhu Z, Liu B.	Oncotarget. 2014	24810858
Long noncoding RNA ANRIL indicates a poor prognosis of gastric cancer and promotes tumor growth by epigenetically silencing of miR-99a/miR-449a.	Zhang EB, Kong R, Yin DD, You LH, Sun M, Han L, Xu TP, Xia R, Yang JS, De W, Chen Jf.	Oncotarget. 2014	24810364
A long non-coding RNA signature to improve prognosis prediction of colorectal cancer.	Hu Y, Chen HY, Yu CY, Xu J, Wang JL, Qian J, Zhang X, Fang JY.	Oncotarget. 2014	24809982
Xist deficiency and disorders of X-inactivation in rabbit embryonic stem cells can be rescued by transcription-factor-mediated conversion.	Jiang Y, Kou Z, Wu T, An W, Zhou R, Wang H, Gao Y, Gao S.	Stem Cells Dev. 2014	24805295
CAHM, a long non-coding RNA gene hypermethylated in colorectal neoplasia.	Pedersen SK, Mitchell SM, Graham LD, McEvoy A, Thomas ML, Baker RT, Ross JP, Xu ZZ, Ho T, LaPointe LC, Young GP, Molloy PL.	Epigenetics. 2014	24799664
Hepatitis B viral insertion generates an oncogenic long noncoding RNA.	[No authors listed]	Cancer Discov. 2014	24795017
Long non-coding RNA MVIH indicates a poor prognosis for non-small cell lung cancer and promotes cell proliferation and invasion.	Nie FQ, Zhu Q, Xu TP, Zou YF, Xie M, Sun M, Xia R, Lu KH.	Tumour Biol. 2014	24793017
Regulation of apoptosis by long non-coding RNA GAS5 in breast cancer cells: implications for chemotherapy.	Pickard MR, Williams GT.	Breast Cancer Res Treat. 2014	24789445
The long non-coding HOTAIR is modulated by cyclic stretch and WNT/尾-CATENIN in human aortic valve cells and is a novel repressor of calcification genes.	Carrion K, Dyo J, Patel V, Sasik R, Mohamed SA, Hardiman G, Nigam V.	PLoS One. 2014	24788418
The identification of an ESCC susceptibility SNP rs920778 that regulates the expression of lncRNA HOTAIR via a novel intronic enhancer.	Zhang X, Zhou L, Fu G, Sun F, Shi J, Wei J, Lu C, Zhou C, Yuan Q, Yang M.	Carcinogenesis. 2014	24788237
Frequent mutation of rs13281615 and its association with PVT1 expression and cell proliferation in breast cancer.	Zhang Z, Zhu Z, Zhang B, Li W, Li X, Wu X, Wang L, Fu L, Fu L, Dong JT.	J Genet Genomics. 2014	24780616
'Lnc'-ing enhancers to MYC regulation.	Younger ST, Rinn JL.	Cell Res. 2014	24777251
Lnc RNA HOTAIR functions as a competing endogenous RNA to regulate HER2 expression by sponging miR-331-3p in gastric cancer.	Liu XH, Sun M, Nie FQ, Ge YB, Zhang EB, Yin DD, Kong R, Xia R, Lu KH, Li JH, De W, Wang KM, Wang ZX.	Mol Cancer. 2014	24775712
A long noncoding RNA activated by TGF-尾 promotes the invasion-metastasis cascade in hepatocellular carcinoma.	Yuan JH, Yang F, Wang F, Ma JZ, Guo YJ, Tao QF, Liu F, Pan W, Wang TT, Zhou CC, Wang SB, Wang YZ, Yang Y, Yang N, Zhou WP, Yang GS, Sun SH.	Cancer Cell. 2014	24768205
Aflatoxin B1 promotes cell growth and invasion in hepatocellular carcinoma HepG2 cells through H19 and E2F1.	Lv J, Yu YQ, Li SQ, Luo L, Wang Q.	Asian Pac J Cancer Prev. 2014	24761865
Lentivirus-mediated RNA interference targeting the long noncoding RNA HOTAIR inhibits proliferation and invasion of endometrial carcinoma cells in vitro and in vivo.	Huang J, Ke P, Guo L, Wang W, Tan H, Liang Y, Yao S.	Int J Gynecol Cancer. 2014	24758900
Long noncoding RNA plays a key role in metastasis and prognosis of hepatocellular carcinoma.	Li G, Zhang H, Wan X, Yang X, Zhu C, Wang A, He L, Miao R, Chen S, Zhao H.	Biomed Res Int. 2014	24757675
An intragenic long noncoding RNA interacts epigenetically with the RUNX1 promoter and enhancer chromatin DNA in hematopoietic malignancies.	Wang H, Li W, Guo R, Sun J, Cui J, Wang G, Hoffman AR, Hu JF.	Int J Cancer. 2014	24752773
Microarray expression profile analysis of long non-coding RNAs in human gastric cardiac adenocarcinoma.	Wang Y, Gao S, Liu G, Jia R, Fan D, Feng X.	Cell Physiol Biochem. 2014	24751403
Overexpression of long noncoding RNA HOTAIR predicts a poor prognosis in patients with cervical cancer.	Huang L, Liao LM, Liu AW, Wu JB, Cheng XL, Lin JX, Zheng M.	Arch Gynecol Obstet. 2014	24748337
A new lncRNA, APTR, associates with and represses the CDKN1A/p21 promoter by recruiting polycomb proteins.	Negishi M, Wongpalee SP, Sarkar S, Park J, Lee KY, Shibata Y, Reon BJ, Abounader R, Suzuki Y, Sugano S, Dutta A.	PLoS One. 2014	24748121
ANRIL inhibits p15(INK4b) through the TGF尾1 signaling pathway in human esophageal squamous cell carcinoma.	Chen D, Zhang Z, Mao C, Zhou Y, Yu L, Yin Y, Wu S, Mou X, Zhu Y.	Cell Immunol. 2014	24747824
The histone demethylase JMJD1A induces cell migration and invasion by up-regulating the expression of the long noncoding RNA MALAT1.	Tee AE, Ling D, Nelson C, Atmadibrata B, Dinger ME, Xu N, Mizukami T, Liu PY, Liu B, Cheung B, Pasquier E, Haber M, Norris MD, Suzuki T, Marshall GM, Liu T.	Oncotarget. 2014	24742640
Urothelial carcinoma associated 1 is a hypoxia-inducible factor-1伪-targeted long noncoding RNA that enhances hypoxic bladder cancer cell proliferation, migration, and invasion.	Xue M, Li X, Li Z, Chen W.	Tumour Biol. 2014	24737584
Identification of mRNAs and lincRNAs associated with lung cancer progression using next-generation RNA sequencing from laser micro-dissected archival FFPE tissue specimens.	Morton ML, Bai X, Merry CR, Linden PA, Khalil AM, Leidner RS, Thompson CL.	Lung Cancer. 2014	24735754
Mechanism of cancer drug resistance and the involvement of noncoding RNAs.	Xia H, Hui KM.	Curr Med Chem. 2014	24735364
The IncRNAs PCGEM1 and PRNCR1 are not implicated in castration resistant prostate cancer.	Prensner JR, Sahu A, Iyer MK, Malik R, Chandler B, Asangani IA, Poliakov A, Vergara IA, Alshalalfa M, Jenkins RB, Davicioni E, Feng FY, Chinnaiyan AM.	Oncotarget. 2014	24727738
Steroid receptor RNA activator (SRA) modification by the human pseudouridine synthase 1 (hPus1p): RNA binding, activity, and atomic model.	Huet T, Miannay FA, Patton JR, Thore S.	PLoS One. 2014	24722331
Role of the lncRNA-p53 regulatory network in cancer.	Zhang A, Xu M, Mo YY.	J Mol Cell Biol. 2014	24721780
Enhanced expression of long non-coding RNA ZXF1 promoted the invasion and metastasis in lung adenocarcinoma.	Zhang L, Zhou XF, Pan GF, Zhao JP.	Biomed Pharmacother. 2014	24721325
Interleukin-6 and tumour necrosis factor-伪 differentially regulate lincRNA transcripts in cells of the innate immune system in vivo in human subjects with rheumatoid arthritis.	M眉ller N, D枚ring F, Klapper M, Neumann K, Schulte DM, T眉rk K, Schr枚der JO, Zeuner RA, Freitag-Wolf S, Schreiber S, Laudes M.	Cytokine. 2014	24721042
Noncoding RNAs in endocrine malignancy.	Kentwell J, Gundara JS, Sidhu SB.	Oncologist. 2014	24718512
MiR-421, miR-155 and miR-650: emerging trends of regulation of cancer and apoptosis.	Farooqi AA, Qureshi MZ, Coskunpinar E, Naqvi SK, Yaylim I, Ismail M.	Asian Pac J Cancer Prev. 2014	24716910
Long noncoding RNA-mediated activation of androgen receptor in prostate cancer.	Petrovics G, Srivastava S.	Asian J Androl. 2014	24713835
[What is the significance of long non-coding RNA HOX transcript antisense intergenic RNA in gastric cancer?].	Lee SK.	Korean J Gastroenterol. 2014	24707551
Long non-coding RNA 91H contributes to the occurrence and progression of esophageal squamous cell carcinoma by inhibiting IGF2 expression.	Gao T, He B, Pan Y, Xu Y, Li R, Deng Q, Sun H, Wang S.	Mol Carcinog. 2015	24706416
Genome-wide screening and identification of long noncoding RNAs and their interaction with protein coding RNAs in bladder urothelial cell carcinoma.	Wang L, Fu D, Qiu Y, Xing X, Xu F, Han C, Xu X, Wei Z, Zhang Z, Ge J, Cheng W, Xie HL.	Cancer Lett. 2014	24705305
Antisense long non-coding RNA PCNA-AS1 promotes tumor growth by regulating proliferating cell nuclear antigen in hepatocellular carcinoma.	Yuan SX, Tao QF, Wang J, Yang F, Liu L, Wang LL, Zhang J, Yang Y, Liu H, Wang F, Sun SH, Zhou WP.	Cancer Lett. 2014	24704293
Increased steroid receptor RNA activator protein (SRAP) accompanied by decreased estrogen receptor-beta (ER-尾) levels during the malignant transformation of endometriosis associated ovarian clear cell carcinoma.	Lin K, Zhan H, Ma J, Xu K, Wu R, Zhou C, Lin J.	Acta Histochem. 2014	24704270
Oncofetal H19 RNA promotes tumor metastasis.	Matouk IJ, Raveh E, Abu-lail R, Mezan S, Gilon M, Gershtain E, Birman T, Gallula J, Schneider T, Barkali M, Richler C, Fellig Y, Sorin V, Hubert A, Hochberg A, Czerniak A.	Biochim Biophys Acta. 2014	24703882
Role of GAS5 noncoding RNA in mediating the effects of rapamycin and its analogues on mantle cell lymphoma cells.	Mourtada-Maarabouni M, Williams GT.	Clin Lymphoma Myeloma Leuk. 2014	24703244
Clinical application of genetics to guide prevention and treatment of oral diseases.	Kornman KS, Polverini PJ.	Clin Genet. 2014	24702466
Linc00963: a novel, long non-coding RNA involved in the transition of prostate cancer from androgen-dependence to androgen-independence.	Wang L, Han S, Jin G, Zhou X, Li M, Ying X, Wang L, Wu H, Zhu Q.	Int J Oncol. 2014	24691949
High expression of long non-coding RNA H19 is required for efficient tumorigenesis induced by Bcr-Abl oncogene.	Guo G, Kang Q, Chen Q, Chen Z, Wang J, Tan L, Chen JL.	FEBS Lett. 2014	24685695
Regulation of mammary epithelial cell homeostasis by lncRNAs.	Shore AN, Rosen JM.	Int J Biochem Cell Biol. 2014	24680897
Long noncoding RNAs: emerging stars in gene regulation, epigenetics and human disease.	Bhan A, Mandal SS.	ChemMedChem. 2014	24677606
The role of PinX1 in growth control of breast cancer cells and its potential molecular mechanism by mRNA and lncRNA expression profiles screening.	Shi R, Zhou JY, Zhou H, Zhao Z, Liang SH, Zheng WL, Ma WL.	Biomed Res Int. 2014	24672800
Competing endogenous RNA: the key to posttranscriptional regulation.	Sen R, Ghosal S, Das S, Balti S, Chakrabarti J.	ScientificWorldJournal. 2014	24672386
c-Myc-induced, long, noncoding H19 affects cell proliferation and predicts a poor prognosis in patients with gastric cancer.	Zhang EB, Han L, Yin DD, Kong R, De W, Chen J.	Med Oncol. 2014	24671855
Low expression of long noncoding XLOC_010588 indicates a poor prognosis and promotes proliferation through upregulation of c-Myc in cervical cancer.	Liao LM, Sun XY, Liu AW, Wu JB, Cheng XL, Lin JX, Zheng M, Huang L.	Gynecol Oncol. 2014	24667250
Shedding new light on the role of the sunshine vitamin D for skin health: the lncRNA-skin cancer connection.	Holick MF.	Exp Dermatol. 2014	24665943
Long non-coding RNA HOTAIR promotes cell migration and invasion via down-regulation of RNA binding motif protein 38 in hepatocellular carcinoma cells.	Ding C, Cheng S, Yang Z, Lv Z, Xiao H, Du C, Peng C, Xie H, Zhou L, Wu J, Zheng S.	Int J Mol Sci. 2014	24663081
Overexpression of long non-coding RNA HOTAIR predicts poor patient prognosis and promotes tumor metastasis in epithelial ovarian cancer.	Qiu JJ, Lin YY, Ye LC, Ding JX, Feng WW, Jin HY, Zhang Y, Li Q, Hua KQ.	Gynecol Oncol. 2014	24662839
Human colorectal cancer-specific CCAT1-L lncRNA regulates long-range chromatin interactions at the MYC locus.	Xiang JF, Yin QF, Chen T, Zhang Y, Zhang XO, Wu Z, Zhang S, Wang HB, Ge J, Lu X, Yang L, Chen LL.	Cell Res. 2014	24662484
MALAT1 promotes the proliferation and metastasis of gallbladder cancer cells by activating the ERK/MAPK pathway.	Wu XS, Wang XA, Wu WG, Hu YP, Li ML, Ding Q, Weng H, Shu YJ, Liu TY, Jiang L, Cao Y, Bao RF, Mu JS, Tan ZJ, Tao F, Liu YB.	Cancer Biol Ther. 2014	24658096
Downregulation of BRAF activated non-coding RNA is associated with poor prognosis for non-small cell lung cancer and promotes metastasis by affecting epithelial-mesenchymal transition.	Sun M, Liu XH, Wang KM, Nie FQ, Kong R, Yang JS, Xia R, Xu TP, Jin FY, Liu ZJ, Chen JF, Zhang EB, De W, Wang ZX.	Mol Cancer. 2014	24655544
The transcriptional regulators TAZ and YAP direct transforming growth factor 尾-induced tumorigenic phenotypes in breast cancer cells.	Hiemer SE, Szymaniak AD, Varelas X.	J Biol Chem. 2014	24648515
Upregulation of long non-coding RNA urothelial carcinoma associated 1 by CCAAT/enhancer binding protein 伪 contributes to bladder cancer cell growth and reduced apoptosis.	Xue M, Li X, Wu W, Zhang S, Wu S, Li Z, Chen W.	Oncol Rep. 2014	24648007
Aberrant patterns of X chromosome inactivation in a new line of human embryonic stem cells established in physiological oxygen concentrations.	de Oliveira Georges JA, Vergani N, Fonseca SA, Fraga AM, de Mello JC, Albuquerque MC, Fujihara LS, Pereira LV.	Stem Cell Rev. 2014	24633531
Long non-coding RNA Loc554202 regulates proliferation and migration in breast cancer cells.	Shi Y, Lu J, Zhou J, Tan X, He Y, Ding J, Tian Y, Wang L, Wang K.	Biochem Biophys Res Commun. 2014	24631686
Increased levels of the long intergenic non-protein coding RNA POU3F3 promote DNA methylation in esophageal squamous cell carcinoma cells.	Li W, Zheng J, Deng J, You Y, Wu H, Li N, Lu J, Zhou Y.	Gastroenterology. 2014	24631494
Noncoding RNAs and atherosclerosis.	Aryal B, Rotllan N, Fern谩ndez-Hernando C.	Curr Atheroscler Rep. 2014	24623179
Long non-coding RNA HOTAIR is targeted and regulated by miR-141 in human cancer cells.	Chiyomaru T, Fukuhara S, Saini S, Majid S, Deng G, Shahryari V, Chang I, Tanaka Y, Enokida H, Nakagawa M, Dahiya R, Yamamura S.	J Biol Chem. 2014	24616104
The four dimensions of noncoding RNA conservation.	Diederichs S.	Trends Genet. 2014	24613441
Long noncoding RNAs during normal and malignant hematopoiesis.	Alvarez-Dominguez JR, Hu W, Gromatzky AA, Lodish HF.	Int J Hematol. 2014	24609766
Long non-coding RNAs in colorectal cancer: implications for pathogenesis and clinical application.	Xu MD, Qi P, Du X.	Mod Pathol. 2014	24603586
The has-miR-526b binding-site rs8506G>a polymorphism in the lincRNA-NR_024015 exon identified by GWASs predispose to non-cardia gastric cancer risk.	Fan QH, Yu R, Huang WX, Cui XX, Luo BH, Zhang LY.	PLoS One. 2014	24595048
Long-range interaction and correlation between MYC enhancer and oncogenic long noncoding RNA CARLo-5.	Kim T, Cui R, Jeon YJ, Lee JH, Lee JH, Sim H, Park JK, Fadda P, Tili E, Nakanishi H, Huh MI, Kim SH, Cho JH, Sung BH, Peng Y, Lee TJ, Luo Z, Sun HL, Wei H, Alder H, Oh JS, Shim KS, et al.	Proc Natl Acad Sci U S A. 2014	24594601
Long noncoding RNA HOTAIR is relevant to cellular proliferation, invasiveness, and clinical relapse in small-cell lung cancer.	Ono H, Motoi N, Nagano H, Miyauchi E, Ushijima M, Matsuura M, Okumura S, Nishio M, Hirose T, Inase N, Ishikawa Y.	Cancer Med. 2014	24591352
Linc-RNA-RoR acts as a "sponge" against mediation of the differentiation of endometrial cancer stem cells by microRNA-145.	Zhou X, Gao Q, Wang J, Zhang X, Liu K, Duan Z.	Gynecol Oncol. 2014	24589415
The novel long noncoding RNA linc00467 promotes cell survival but is down-regulated by N-Myc.	Atmadibrata B, Liu PY, Sokolowski N, Zhang L, Wong M, Tee AE, Marshall GM, Liu T.	PLoS One. 2014	24586304
HOTAIR long non-coding RNA is a negative prognostic factor not only in primary tumors, but also in the blood of colorectal cancer patients.	Svoboda M, Slyskova J, Schneiderova M, Makovicky P, Bielik L, Levy M, Lipska L, Hemmelova B, Kala Z, Protivankova M, Vycital O, Liska V, Schwarzova L, Vodickova L, Vodicka P.	Carcinogenesis. 2014	24583926
Investigation of circulating lncRNAs in B-cell neoplasms.	Isin M, Ozgur E, Cetin G, Erten N, Aktan M, Gezer U, Dalay N.	Clin Chim Acta. 2014	24583225
Viral-human chimeric transcript predisposes risk to liver cancer development and progression.	Lau CC, Sun T, Ching AK, He M, Li JW, Wong AM, Co NN, Chan AW, Li PS, Lung RW, Tong JH, Lai PB, Chan HL, To KF, Chan TF, Wong N.	Cancer Cell. 2014	24582836
Epigenetics in hepatocellular carcinoma: an update and future therapy perspectives.	Ma L, Chua MS, Andrisani O, So S.	World J Gastroenterol. 2014	24574704
LincRNA-p21 enhances the sensitivity of radiotherapy for human colorectal cancer by targeting the Wnt/尾-catenin signaling pathway.	Wang G, Li Z, Zhao Q, Zhu Y, Zhao C, Li X, Ma Z, Li X, Zhang Y.	Oncol Rep. 2014	24573322
Long noncoding RNAs in innate and adaptive immunity.	Fitzgerald KA, Caffrey DR.	Curr Opin Immunol. 2014	24556411
Role of genomic architecture in the expression dynamics of long noncoding RNAs during differentiation of human neuroblastoma cells.	Batagov AO, Yarmishyn AA, Jenjaroenpun P, Tan JZ, Nishida Y, Kurochkin IV.	BMC Syst Biol. 2013	24555823
Bisphenol-A and diethylstilbestrol exposure induces the expression of breast cancer associated long noncoding RNA HOTAIR in vitro and in vivo.	Bhan A, Hussain I, Ansari KI, Bobzean SA, Perrotti LI, Mandal SS.	J Steroid Biochem Mol Biol. 2014	24533973
Long non-coding RNA in health and disease.	Maass PG, Luft FC, B盲hring S.	J Mol Med (Berl). 2014	24531795
TERRA-reinforced association of LSD1 with MRE11 promotes processing of uncapped telomeres.	Porro A, Feuerhahn S, Lingner J.	Cell Rep. 2014	24529708
lncRNAMap: a map of putative regulatory functions in the long non-coding transcriptome.	Chan WL, Huang HD, Chang JG.	Comput Biol Chem. 2014	24525374
17尾-Estradiol treatment inhibits breast cell proliferation, migration and invasion by decreasing MALAT-1 RNA level.	Zhao Z, Chen C, Liu Y, Wu C.	Biochem Biophys Res Commun. 2014	24525122
Telomeric noncoding RNA: telomeric repeat-containing RNA in telomere biology.	Cusanelli E, Chartrand P.	Wiley Interdiscip Rev RNA. 2014	24523222
Increased expression of long intergenic non-coding RNA LINC00152 in gastric cancer and its clinical significance.	Pang Q, Ge J, Shao Y, Sun W, Song H, Xia T, Xiao B, Guo J.	Tumour Biol. 2014	24523021
LncRNA profile study reveals a three-lncRNA signature associated with the survival of patients with oesophageal squamous cell carcinoma.	Li J, Chen Z, Tian L, Zhou C, He MY, Gao Y, Wang S, Zhou F, Shi S, Feng X, Sun N, Liu Z, Skogerboe G, Dong J, Yao R, Zhao Y, Sun J, Zhang B, Yu Y, Shi X, Luo M, Shao K, et al.	Gut. 2014	24522499
Down-regulation of ncRAN, a long non-coding RNA, contributes to colorectal cancer cell migration and invasion and predicts poor overall survival for colorectal cancer patients.	Qi P, Xu MD, Ni SJ, Shen XH, Wei P, Huang D, Tan C, Sheng WQ, Zhou XY, Du X.	Mol Carcinog. 2015	24519959
Identification of a long non-coding RNA as a novel biomarker and potential therapeutic target for metastatic prostate cancer.	Crea F, Watahiki A, Quagliata L, Xue H, Pikor L, Parolia A, Wang Y, Lin D, Lam WL, Farrar WL, Isogai T, Morant R, Castori-Eppenberger S, Chi KN, Wang Y, Helgason CD.	Oncotarget. 2014	24519926
MiR-148a regulates MEG3 in gastric cancer by targeting DNA methyltransferase 1.	Yan J, Guo X, Xia J, Shan T, Gu C, Liang Z, Zhao W, Jin S.	Med Oncol. 2014	24515776
Long noncoding RNA: "LNCs" to cancer.	S眉ltmann H, Diederichs S.	Eur Urol. 2014	24508069
CCAT2 is a lung adenocarcinoma-specific long non-coding RNA and promotes invasion of non-small cell lung cancer.	Qiu M, Xu Y, Yang X, Wang J, Hu J, Xu L, Yin R.	Tumour Biol. 2014	24504682
Small nucleolar RNA host genes and long non-coding RNA responses in directly irradiated and bystander cells.	Chaudhry MA.	Cancer Biother Radiopharm. 2014	24502193
LncRNA: a new player in 1伪, 25(OH)(2) vitamin D(3) /VDR protection against skin cancer formation.	Jiang YJ, Bikle DD.	Exp Dermatol. 2014	24499465
Epigenetic control of SPI1 gene by CTCF and ISWI ATPase SMARCA5.	Dluhosova M, Curik N, Vargova J, Jonasova A, Zikmund T, Stopka T.	PLoS One. 2014	24498324
A network based method for analysis of lncRNA-disease associations and prediction of lncRNAs implicated in diseases.	Yang X, Gao L, Guo X, Shi X, Wu H, Song F, Wang B.	PLoS One. 2014	24498199
Long non-coding RNA UCA1 increases chemoresistance of bladder cancer cells by regulating Wnt signaling.	Fan Y, Shen B, Tan M, Mu X, Qin Y, Zhang F, Liu Y.	FEBS J. 2014	24495014
A distinct set of long non-coding RNAs in childhood MLL-rearranged acute lymphoblastic leukemia: biology and epigenetic target.	Fang K, Han BW, Chen ZH, Lin KY, Zeng CW, Li XJ, Li JH, Luo XQ, Chen YQ.	Hum Mol Genet. 2014	24488769
Methodological requirements for valid tissue-based biomarker studies that can be used in clinical practice.	True LD.	Virchows Arch. 2014	24487786
Expression and clinical significance of estrogen-regulated long non-coding RNAs in estrogen receptor 伪-positive ovarian cancer progression.	Qiu JJ, Ye LC, Ding JX, Feng WW, Jin HY, Zhang Y, Li Q, Hua KQ.	Oncol Rep. 2014	24481591
PCAT-1, a long noncoding RNA, regulates BRCA2 and controls homologous recombination in cancer.	Prensner JR, Chen W, Iyer MK, Cao Q, Ma T, Han S, Sahu A, Malik R, Wilder-Romans K, Navone N, Logothetis CJ, Araujo JC, Pisters LL, Tewari AK, Canman CE, Knudsen KE, Kitabayashi N, Rubin MA, Demichelis F, Lawrence TS, Chinnaiyan AM, Feng FY.	Cancer Res. 2014	24473064
Expression of the long non-coding RNAs MEG3, HOTAIR, and MALAT-1 in non-functioning pituitary adenomas and their relationship to tumor behavior.	Li Z, Li C, Liu C, Yu S, Zhang Y.	Pituitary. 2015	24469926
Exploring the Wnt pathway-associated LncRNAs and genes involved in pancreatic carcinogenesis driven by Tp53 mutation.	Wang Q, Jiang H, Ping C, Shen R, Liu T, Li J, Qian Y, Tang Y, Cheng S, Yao W, Wang L.	Pharm Res. 2015	24469904
Mutual inhibition between YAP and SRSF1 maintains long non-coding RNA, Malat1-induced tumourigenesis in liver cancer.	Wang J, Wang H, Zhang Y, Zhen N, Zhang L, Qiao Y, Weng W, Liu X, Ma L, Xiao W, Yu W, Chu Q, Pan Q, Sun F.	Cell Signal. 2014	24468535
Long non-coding RNA H19 promotes glioma cell invasion by deriving miR-675.	Shi Y, Wang Y, Luan W, Wang P, Tao T, Zhang J, Qian J, Liu N, You Y.	PLoS One. 2014	24466011
Genome-wide analysis of long noncoding RNA (lncRNA) expression in hepatoblastoma tissues.	Dong R, Jia D, Xue P, Cui X, Li K, Zheng S, He X, Dong K.	PLoS One. 2014	24465615
Modulation of hypoxia-signaling pathways by extracellular linc-RoR.	Takahashi K, Yan IK, Haga H, Patel T.	J Cell Sci. 2014	24463816
Jarid2 Is Implicated in the Initial Xist-Induced Targeting of PRC2 to the Inactive X Chromosome.	da Rocha ST, Boeva V, Escamilla-Del-Arenal M, Ancelin K, Granier C, Matias NR, Sanulli S, Chow J, Schulz E, Picard C, Kaneko S, Helin K, Reinberg D, Stewart AF, Wutz A, Margueron R, Heard E.	Mol Cell. 2014	24462204
Long non-coding RNA UCA1 promotes breast tumor growth by suppression of p27 (Kip1).	Huang J, Zhou N, Watabe K, Lu Z, Wu F, Xu M, Mo YY.	Cell Death Dis. 2014	24457952
TGF-尾-induced upregulation of malat1 promotes bladder cancer metastasis by associating with suz12.	Fan Y, Shen B, Tan M, Mu X, Qin Y, Zhang F, Liu Y.	Clin Cancer Res. 2014	24449823
[Relationship between genetic polymorphism of long non-coding RNA and cancer susceptibility].	Mao YY, Ding Y, Chen K.	Zhonghua Zhong Liu Za Zhi. 2013	24447474
Long and noncoding RNAs (lnc-RNAs) determine androgen receptor dependent gene expression in prostate cancer growth in vivo.	Pestell RG, Yu Z.	Asian J Androl. 2014	24435053
The multilayered complexity of ceRNA crosstalk and competition.	Tay Y, Rinn J, Pandolfi PP.	Nature. 2014	24429633
Microarray expression profile analysis of long non-coding RNAs of advanced stage human gastric cardia adenocarcinoma.	Wang Y, Feng X, Jia R, Liu G, Zhang M, Fan D, Gao S.	Mol Genet Genomics. 2014	24414129
LncRNAs: new players in gliomas, with special emphasis on the interaction of lncRNAs With EZH2.	Bian EB, Li J, Xie YS, Zong G, Li J, Zhao B.	J Cell Physiol. 2015	24403021
Long non-coding RNA GHET1 promotes gastric carcinoma cell proliferation by increasing c-Myc mRNA stability.	Yang F, Xue X, Zheng L, Bi J, Zhou Y, Zhi K, Gu Y, Fang G.	FEBS J. 2014	24397586
Hsa-miR-125b suppresses bladder cancer development by down-regulating oncogene SIRT7 and oncogenic long non-coding RNA MALAT1.	Han Y, Liu Y, Zhang H, Wang T, Diao R, Jiang Z, Gui Y, Cai Z.	FEBS Lett. 2013	24396870
Long noncoding RNA profiles reveal three molecular subtypes in glioma.	Li R, Qian J, Wang YY, Zhang JX, You YP.	CNS Neurosci Ther. 2014	24393335
ZNF300P1 encodes a lincRNA that regulates cell polarity and is epigenetically silenced in type II epithelial ovarian cancer.	Gloss B, Moran-Jones K, Lin V, Gonzalez M, Scurry J, Hacker NF, Sutherland RL, Clark SJ, Samimi G.	Mol Cancer. 2014	24393131
The long non-coding RNA H19-derived miR-675 modulates human gastric cancer cell proliferation by targeting tumor suppressor RUNX1.	Zhuang M, Gao W, Xu J, Wang P, Shu Y.	Biochem Biophys Res Commun. 2014	24388988
Telomerase reverse transcriptase in the regulation of gene expression.	Zhou J, Ding D, Wang M, Cong YS.	BMB Rep. 2014	24388106
[LncRNA in prostate cancer: an update].	Guo XQ, Lan T, Wang YM.	Zhonghua Nan Ke Xue. 2013	24386863
Transcribed ultraconserved region in human cancers.	Peng JC, Shen J, Ran ZH.	RNA Biol. 2013	24384562
Effects of oestrogen on long noncoding RNA expression in oestrogen receptor alpha-positive ovarian cancer cells.	Qiu J, Ye L, Ding J, Feng W, Zhang Y, Lv T, Wang J, Hua K.	J Steroid Biochem Mol Biol. 2014	24380700
Curcumin enhances the radiosensitivity in nasopharyngeal carcinoma cells involving the reversal of differentially expressed long non-coding RNAs.	Wang Q, Fan H, Liu Y, Yin Z, Cai H, Liu J, Wang Z, Shao M, Sun X, Diao J, Liu Y, Tong L, Fan Q.	Int J Oncol. 2014	24379026
Long noncoding RNA in prostate, bladder, and kidney cancer.	Martens-Uzunova ES, B枚ttcher R, Croce CM, Jenster G, Visakorpi T, Calin GA.	Eur Urol. 2014	24373479
[Role of long non-coding ribonucleic acid in gastrointestinal cancer].	Park CH, Lee SK.	Korean J Gastroenterol. 2013	24365730
A critical role for the long non-coding RNA GAS5 in proliferation and apoptosis in non-small-cell lung cancer.	Shi X, Sun M, Liu H, Yao Y, Kong R, Chen F, Song Y.	Mol Carcinog. 2015	24357161
The non-coding transcriptome as a dynamic regulator of cancer metastasis.	Crea F, Clermont PL, Parolia A, Wang Y, Helgason CD.	Cancer Metastasis Rev. 2014	24346158
Expression, regulation and roles of miR-26a and MEG3 in tongue squamous cell carcinoma.	Jia LF, Wei SB, Gan YH, Guo Y, Gong K, Mitchelson K, Cheng J, Yu GY.	Int J Cancer. 2014	24343426
LncRNA profiling reveals new mechanism for VDR protection against skin cancer formation.	Jiang YJ, Bikle DD.	J Steroid Biochem Mol Biol. 2014	24342142
Upregulation of the long non-coding RNA PlncRNA-1 promotes esophageal squamous carcinoma cell proliferation and correlates with advanced clinical stage.	Wang CM, Wu QQ, Li SQ, Chen FJ, Tuo L, Xie HW, Tong YS, Ji L, Zhou GZ, Cao G, Wu M, Lv J, Shi WH, Cao XF.	Dig Dis Sci. 2014	24337686
Increased expression of the long non-coding RNA UCA1 in tongue squamous cell carcinomas: a possible correlation with cancer metastasis.	Fang Z, Wu L, Wang L, Yang Y, Meng Y, Yang H.	Oral Surg Oral Med Oral Pathol Oral Radiol. 2014	24332332
Association between polymorphisms in long non-coding RNA PRNCR1 in 8q24 and risk of colorectal cancer.	Li L, Sun R, Liang Y, Pan X, Li Z, Bai P, Zeng X, Zhang D, Zhang L, Gao L.	J Exp Clin Cancer Res. 2013	24330491
BCL6 corepressor gene dysregulation due to chromosomal translocation in acute myeloid leukemia: a new mechanism based on long non-coding RNA dislocation?	Zagaria A, Anelli L, Casieri P, Coccaro N, Tota G, Minervini CF, Minervini A, Impera L, Brunetti C, Orsini P, Cellamare A, Specchia G, Albano F.	Leuk Lymphoma. 2014	24325634
Differentially expressed transcripts and dysregulated signaling pathways and networks in African American breast cancer.	Stewart PA, Luks J, Roycik MD, Sang QX, Zhang J.	PLoS One. 2013	24324792
Binding interactions between long noncoding RNA HOTAIR and PRC2 proteins.	Wu L, Murat P, Matak-Vinkovic D, Murrell A, Balasubramanian S.	Biochemistry. 2013	24320048
Reciprocal regulation of HIF-1伪 and lincRNA-p21 modulates the Warburg effect.	Yang F, Zhang H, Mei Y, Wu M.	Mol Cell. 2014	24316222
Evaluation of long noncoding RNA MALAT1 as a candidate blood-based biomarker for the diagnosis of non-small cell lung cancer.	Weber DG, Johnen G, Casjens S, Bryk O, Pesch B, J枚ckel KH, Kollmeier J, Br眉ning T.	BMC Res Notes. 2013	24313945
Non-coding RNAs in hepatitis C-induced hepatocellular carcinoma: dysregulation and implications for early detection, diagnosis and therapy.	Hou W, Bonkovsky HL.	World J Gastroenterol. 2013	24307777
Microarray-based identification of individual HERV loci expression: application to biomarker discovery in prostate cancer.	P茅rot P, Cheynet V, Decaussin-Petrucci M, Oriol G, Mugnier N, Rodriguez-Lafrasse C, Ruffion A, Mallet F.	J Vis Exp. 2013	24300377
Characteristics of long non-coding RNA and its relation to hepatocellular carcinoma.	Huang JL, Zheng L, Hu YW, Wang Q.	Carcinogenesis. 2014	24296588
Long noncoding RNAs: fresh perspectives into the RNA world.	Yang L, Froberg JE, Lee JT.	Trends Biochem Sci. 2014	24290031
The long non-coding RNA HOTAIR is upregulated in endometrial carcinoma and correlates with poor prognosis.	He X, Bao W, Li X, Chen Z, Che Q, Wang H, Wan XP.	Int J Mol Med. 2014	24285342
Interview: from Down's syndrome to basic epigenetics and back again.	Lawrence J, Telfer C.	Epigenomics. 2013	24283875
[Bioinformatics analysis and identification of transcriptional regulation of human UCA1 gene].	Xue M, Li X, Chen W.	Nan Fang Yi Ke Da Xue Xue Bao. 2013	24273259
Comprehensive analysis of long non-coding RNAs in ovarian cancer reveals global patterns and targeted DNA amplification.	Akrami R, Jacobsen A, Hoell J, Schultz N, Sander C, Larsson E.	PLoS One. 2013	24265805
Long non-coding RNA HOTAIR is an independent prognostic marker of metastasis in estrogen receptor-positive primary breast cancer.	S酶rensen KP, Thomassen M, Tan Q, Bak M, Cold S, Burton M, Larsen MJ, Kruse TA.	Breast Cancer Res Treat. 2013	24258260
Global bidirectional transcription of the Epstein-Barr virus genome during reactivation.	O'Grady T, Cao S, Strong MJ, Concha M, Wang X, Splinter Bondurant S, Adams M, Baddoo M, Srivastav SK, Lin Z, Fewell C, Yin Q, Flemington EK.	J Virol. 2014	24257595
Identification of new p53 target microRNAs by bioinformatics and functional analysis.	Bisio A, De Sanctis V, Del Vescovo V, Denti MA, Jegga AG, Inga A, Ciribilli Y.	BMC Cancer. 2013	24256616
Role of long non-coding RNA HULC in cell proliferation, apoptosis and tumor metastasis of gastric cancer: a clinical and in vitro investigation.	Zhao Y, Guo Q, Chen J, Hu J, Wang S, Sun Y.	Oncol Rep. 2014	24247585
Resveratrol inhibits invasion and metastasis of colorectal cancer cells via MALAT1 mediated Wnt/尾-catenin signal pathway.	Ji Q, Liu X, Fu X, Zhang L, Sui H, Zhou L, Sun J, Cai J, Qin J, Ren J, Li Q.	PLoS One. 2013	24244343
Novel fusion transcripts in human gastric cancer revealed by transcriptome analysis.	Kim HP, Cho GA, Han SW, Shin JY, Jeong EG, Song SH, Lee WC, Lee KH, Bang D, Seo JS, Kim JI, Kim TY.	Oncogene. 2014	24240688
Expression analysis and in silico characterization of intronic long noncoding RNAs in renal cell carcinoma: emerging functional associations.	Fachel AA, Tahira AC, Vilella-Arias SA, Maracaja-Coutinho V, Gimba ER, Vignal GM, Campos FS, Reis EM, Verjovski-Almeida S.	Mol Cancer. 2013	24238219
Genetic factors associated with gemcitabine pharmacokinetics, disposition, and toxicity.	Knights J, Sato Y, Kaniwa N, Saito Y, Ueno H, Ramanathan M.	Pharmacogenet Genomics. 2014	24225399
Re: Long non-coding RNA H19 increases bladder cancer metastasis by associating with EZH2 and inhibiting E-cadherin expression.	Atala A.	J Urol. 2013	24209571
[truncated: 657 more rows]
